# Supplementary material for: Thermoplasmonic Polymersome Membranes by In Situ Synthesis
Source: ACS Nano. 2025 Apr 18;19(16):15331–44. doi: 10.1021/acsnano.4c14093 (PMC12045020; doi:10.1021/acsnano.4c14093)
Supplement: Supplementary file 6 — nn4c14093_si_006.xlsx [file nn4c14093_si_006.xlsx]

## Sheet: Figure 2G
Figure 2G
	Au/DPA (mol%)	𝜑Au/m (vol%)
		Mean	St. Dev.
	4.2	0.125	0.04
	5.6	0.206	0.03
	8.3	0.287	0.04
	12.5	0.481	0.05
	16.7	0.582	0.07
	25	0.922	0.12

## Sheet: Figure 2H
Figure 2H
	Au/DPA:		0.0 mol%			8.5 mol%			17.0 mol%
			Mean	Upper Limit	Lower Limit	Mean	Upper Limit	Lower Limit	Mean	Upper Limit	Lower Limit
	D (nm)	as prepared	90.3372	123.464	70.7957	90.894	125.826	70.9851	87.1609	121.754	67.6783
		after 1 year	96.3936	134.287	75.2358	100.37	137.991	78.6903	95.109	131.615	74.4886

## Sheet: Figure 3A
Figure 3A
	Wavelength (nm)	Extinction
		0.0 vol%		0.2 vol%		0.3 vol%		0.5 vol%		0.6 vol%		0.9 vol%
		Exp	Poly fit tails	Exp	Poly fit tails	Exp	Poly fit tails	Exp	Poly fit tails	Exp	Poly fit tails	Exp	Poly fit tails
	350	0.706	0.70077	1.313	1.30374	1.676	1.66216	2.068	2.0528	2.649	2.62717	3.931	3.90408
	351	0.702	0.697676	1.307	1.2979	1.668	1.65514	2.058	2.04402	2.637	2.61663	3.916	3.8904
	352	0.699	0.694599	1.301	1.29208	1.66	1.64814	2.048	2.03527	2.626	2.60611	3.903	3.87674
	353	0.696	0.691538	1.294	1.28629	1.652	1.64117	2.038	2.02656	2.614	2.59563	3.886	3.8631
	354	0.692	0.688495	1.288	1.28053	1.645	1.63423	2.029	2.01789	2.602	2.58518	3.872	3.84948
	355	0.689	0.685468	1.281	1.2748	1.637	1.62732	2.019	2.00925	2.59	2.57476	3.855	3.83588
	356	0.685	0.682458	1.275	1.26909	1.629	1.62043	2.01	2.00065	2.578	2.56438	3.841	3.82229
	357	0.682	0.679464	1.268	1.26341	1.621	1.61357	2	1.99209	2.566	2.55403	3.824	3.80873
	358	0.679	0.676487	1.262	1.25776	1.613	1.60674	1.991	1.98356	2.554	2.5437	3.809	3.79519
	359	0.675	0.673527	1.256	1.25213	1.605	1.59993	1.981	1.97506	2.541	2.53341	3.794	3.78167
	360	0.672	0.670583	1.249	1.24654	1.597	1.59315	1.971	1.9666	2.53	2.52316	3.78	3.76817
	361	0.668	0.667655	1.242	1.24097	1.589	1.58639	1.961	1.95818	2.517	2.51293	3.764	3.75468
	362	0.665	0.664743	1.236	1.23542	1.581	1.57967	1.951	1.94979	2.505	2.50274	3.748	3.74122
	363	0.661	0.661848	1.229	1.22991	1.573	1.57296	1.942	1.94144	2.493	2.49258	3.733	3.72778
	364	0.658	0.658968	1.223	1.22442	1.565	1.56629	1.932	1.93312	2.482	2.48244	3.72	3.71436
	365	0.655	0.656105	1.217	1.21895	1.557	1.55964	1.923	1.92484	2.47	2.47235	3.703	3.70096
	366	0.651	0.653257	1.211	1.21352	1.549	1.55301	1.913	1.91659	2.458	2.46228	3.687	3.68758
	367	0.648	0.650425	1.204	1.20811	1.542	1.54642	1.904	1.90838	2.447	2.45224	3.669	3.67423
	368	0.644	0.647609	1.198	1.20272	1.534	1.53984	1.895	1.9002	2.435	2.44224	3.655	3.66089
	369	0.641	0.644809	1.191	1.19736	1.527	1.5333	1.885	1.89206	2.424	2.43227	3.641	3.64757
	370	0.638	0.642025	1.186	1.19203	1.519	1.52678	1.876	1.88395	2.413	2.42233	3.626	3.63428
	371	0.634	0.639256	1.179	1.18672	1.512	1.52028	1.867	1.87587	2.401	2.41242	3.611	3.62101
	372	0.633	0.636502	1.175	1.18144	1.507	1.51381	1.86	1.86783	2.392	2.40254	3.595	3.60775
	373	0.631	0.633764	1.172	1.17619	1.501	1.50737	1.853	1.85983	2.383	2.39269	3.581	3.59452
	374	0.63	0.631041	1.168	1.17096	1.496	1.50095	1.847	1.85185	2.374	2.38288	3.566	3.58132
	375	0.627	0.628334	1.163	1.16575	1.489	1.49456	1.839	1.84391	2.364	2.37309	3.554	3.56813
	376	0.624	0.625642	1.158	1.16058	1.483	1.48819	1.831	1.83601	2.354	2.36334	3.539	3.55496
	377	0.622	0.622964	1.152	1.15542	1.476	1.48185	1.822	1.82813	2.343	2.35362	3.525	3.54182
	378	0.619	0.620302	1.147	1.15029	1.47	1.47553	1.815	1.8203	2.334	2.34392	3.511	3.5287
	379	0.616	0.617655	1.142	1.14519	1.464	1.46924	1.807	1.81249	2.324	2.33426	3.499	3.5156
	380	0.614	0.615023	1.137	1.14011	1.457	1.46297	1.798	1.80472	2.314	2.32463	3.485	3.50252
	381	0.611	0.612406	1.132	1.13506	1.451	1.45673	1.79	1.79698	2.304	2.31504	3.472	3.48947
	382	0.608	0.609804	1.126	1.13003	1.444	1.45051	1.783	1.78927	2.294	2.30547	3.458	3.47644
	383	0.606	0.607216	1.121	1.12503	1.438	1.44432	1.775	1.7816	2.284	2.29593	3.444	3.46343
	384	0.603	0.604643	1.116	1.12005	1.431	1.43815	1.767	1.77396	2.274	2.28643	3.43	3.45044
	385	0.6	0.602084	1.111	1.1151	1.425	1.432	1.759	1.76635	2.264	2.27695	3.417	3.43748
	386	0.598	0.59954	1.106	1.11017	1.419	1.42589	1.751	1.75877	2.255	2.26751	3.405	3.42454
	387	0.595	0.597011	1.101	1.10526	1.413	1.41979	1.744	1.75123	2.246	2.25809	3.393	3.41162
	388	0.593	0.594495	1.096	1.10038	1.407	1.41372	1.736	1.74372	2.236	2.24871	3.379	3.39872
	389	0.59	0.591995	1.092	1.09552	1.401	1.40767	1.729	1.73624	2.227	2.23936	3.366	3.38585
	390	0.588	0.589508	1.087	1.09069	1.395	1.40165	1.722	1.72879	2.218	2.23003	3.352	3.373
	391	0.586	0.587035	1.082	1.08588	1.389	1.39565	1.714	1.72138	2.209	2.22074	3.341	3.36018
	392	0.583	0.584577	1.077	1.08109	1.383	1.38968	1.707	1.71399	2.2	2.21148	3.328	3.34737
	393	0.581	0.582133	1.073	1.07633	1.378	1.38373	1.7	1.70664	2.191	2.20225	3.317	3.33459
	394	0.579	0.579702	1.069	1.07159	1.372	1.3778	1.693	1.69932	2.183	2.19305	3.305	3.32184
	395	0.576	0.577286	1.064	1.06687	1.367	1.3719	1.686	1.69203	2.175	2.18388	3.294	3.30911
	396	0.574	0.574883	1.06	1.06218	1.362	1.36602	1.68	1.68477	2.166	2.17473	3.283	3.2964
	397	0.572	0.572494	1.056	1.05751	1.356	1.36017	1.673	1.67755	2.158	2.16562	3.273	3.28371
	398	0.57	0.570119	1.051	1.05287	1.351	1.35434	1.667	1.67035	2.149	2.15654	3.26	3.27105
	399	0.568	0.567758	1.047	1.04825	1.346	1.34853	1.66	1.66319	2.141	2.14749	3.249	3.25842
	400	0.565	0.56541	1.043	1.04365	1.34	1.34275	1.653	1.65606	2.133	2.13847	3.237	3.24581
	401	0.563	0.563075	1.038	1.03907	1.335	1.33699	1.647	1.64895	2.126	2.12948	3.227	3.23322
	402	0.561	0.560754	1.034	1.03452	1.33	1.33125	1.64	1.64188	2.118	2.12052	3.216	3.22065
	403	0.559	0.558447	1.03	1.02999	1.324	1.32554	1.633	1.63484	2.11	2.11159	3.204	3.20811
	404	0.556	0.556152	1.025	1.02548	1.319	1.31985	1.627	1.62783	2.101	2.10269	3.193	3.1956
	405	0.554	0.553871	1.021	1.02099	1.313	1.31418	1.62	1.62085	2.093	2.09382	3.182	3.18311
	406	0.552	0.551603	1.016	1.01653	1.308	1.30854	1.614	1.6139	2.085	2.08497	3.17	3.17064
	407	0.55	0.549348	1.012	1.01209	1.303	1.30291	1.607	1.60698	2.077	2.07616	3.159	3.1582
	408	0.547	0.547106	1.008	1.00767	1.298	1.29732	1.601	1.60009	2.069	2.06738	3.149	3.14578
	409	0.545	0.544878	1.004	1.00327	1.293	1.29174	1.594	1.59323	2.061	2.05862	3.139	3.13339
	410	0.543	0.542662	1	0.998898	1.288	1.28619	1.588	1.5864	2.053	2.0499	3.128	3.12102
	411	0.541	0.540459	0.996	0.994545	1.283	1.28066	1.582	1.57959	2.046	2.04121	3.118	3.10868
	412	0.539	0.538268	0.992	0.990214	1.278	1.27515	1.576	1.57282	2.038	2.03254	3.108	3.09637
	413	0.537	0.536091	0.988	0.985905	1.273	1.26967	1.569	1.56608	2.03	2.02391	3.098	3.08407
	414	0.535	0.533926	0.984	0.981618	1.268	1.2642	1.563	1.55937	2.023	2.0153	3.087	3.07181
	415	0.533	0.531773	0.98	0.977352	1.264	1.25877	1.558	1.55268	2.016	2.00672	3.077	3.05957
	416	0.531	0.529634	0.976	0.973107	1.259	1.25335	1.552	1.54603	2.009	1.99817	3.064	3.04735
	417	0.529	0.527506	0.973	0.968884	1.255	1.24795	1.546	1.5394	2.002	1.98966	3.051	3.03516
	418	0.527	0.525391	0.969	0.964683	1.25	1.24258	1.54	1.53281	1.994	1.98117	3.039	3.023
	419	0.525	0.523288	0.966	0.960502	1.246	1.23723	1.535	1.52624	1.987	1.9727	3.029	3.01086
	420	0.524	0.521198	0.962	0.956343	1.242	1.2319	1.529	1.5197	1.981	1.96427	3.02	2.99874
	421	0.522	0.51912	0.958	0.952204	1.237	1.22659	1.524	1.51319	1.974	1.95587	3.012	2.98666
	422	0.52	0.517054	0.955	0.948087	1.233	1.22131	1.518	1.50671	1.968	1.9475	3.003	2.97459
	423	0.518	0.515	0.951	0.94399	1.229	1.21605	1.513	1.50026	1.961	1.93915	2.994	2.96256
	424	0.516	0.512958	0.948	0.939914	1.225	1.21081	1.508	1.49383	1.955	1.93083	2.986	2.95055
	425	0.515	0.510928	0.945	0.935859	1.221	1.20559	1.502	1.48743	1.948	1.92255	2.977	2.93856
	426	0.513	0.50891	0.941	0.931824	1.216	1.20039	1.497	1.48106	1.942	1.91429	2.969	2.92661
	427	0.511	0.506904	0.938	0.92781	1.212	1.19522	1.491	1.47472	1.935	1.90606	2.961	2.91468
	428	0.509	0.504909	0.934	0.923816	1.208	1.19006	1.486	1.46841	1.929	1.89785	2.952	2.90277
	429	0.507	0.502926	0.931	0.919842	1.204	1.18493	1.481	1.46212	1.922	1.88968	2.944	2.89089
	430	0.506	0.500955	0.927	0.915889	1.2	1.17982	1.476	1.45586	1.916	1.88154	2.935	2.87904
	431	0.504	0.498996	0.924	0.911955	1.195	1.17473	1.47	1.44963	1.91	1.87342	2.927	2.86721
	432	0.502	0.497048	0.92	0.908042	1.191	1.16966	1.465	1.44343	1.903	1.86533	2.918	2.85541
	433	0.499	0.495111	0.916	0.904149	1.186	1.16461	1.459	1.43725	1.896	1.85727	2.91	2.84364
	434	0.497	0.493186	0.912	0.900275	1.182	1.15958	1.453	1.43111	1.89	1.84924	2.902	2.83189
	435	0.495	0.491272	0.909	0.896421	1.177	1.15458	1.448	1.42498	1.883	1.84124	2.893	2.82018
	436	0.493	0.48937	0.905	0.892587	1.173	1.1496	1.442	1.41889	1.877	1.83326	2.885	2.80848
	437	0.492	0.487478	0.901	0.888772	1.169	1.14463	1.437	1.41282	1.871	1.82531	2.877	2.79682
	438	0.49	0.485598	0.898	0.884977	1.165	1.13969	1.432	1.40678	1.865	1.81739	2.869	2.78518
	439	0.488	0.483729	0.895	0.881201	1.161	1.13477	1.427	1.40077	1.859	1.8095	2.862	2.77357
	440	0.487	0.481871	0.892	0.877445	1.158	1.12987	1.423	1.39478	1.853	1.80164	2.855	2.76198
	441	0.485	0.480024	0.889	0.873707	1.154	1.12499	1.418	1.38882	1.848	1.7938	2.847	2.75043
	442	0.483	0.478188	0.886	0.869989	1.151	1.12013	1.413	1.38288	1.842	1.786	2.84	2.7389
	443	0.482	0.476363	0.883	0.86629	1.147	1.11529	1.409	1.37697	1.837	1.77822	2.833	2.72739
	444	0.48	0.474549	0.88	0.86261	1.143	1.11047	1.404	1.37109	1.831	1.77047	2.827	2.71592
	445	0.479	0.472745	0.877	0.858949	1.14	1.10567	1.4	1.36524	1.826	1.76274	2.82	2.70447
	446	0.477	0.470952	0.874	0.855306	1.136	1.10089	1.395	1.35941	1.821	1.75505	2.813	2.69305
	447	0.475	0.46917	0.871	0.851682	1.133	1.09614	1.391	1.3536	1.815	1.74738	2.806	2.68166
	448	0.474	0.467398	0.868	0.848077	1.129	1.0914	1.386	1.34782	1.81	1.73974	2.799	2.67029
	449	0.472	0.465637	0.865	0.84449	1.126	1.08668	1.381	1.34207	1.804	1.73212	2.792	2.65896
	450	0.471	0.463886	0.862	0.840922	1.122	1.08198	1.377	1.33634	1.798	1.72454	2.785	2.64765
	451	0.469	0.462145	0.859	0.837372	1.118	1.07731	1.372	1.33064	1.793	1.71698	2.778	2.63636
	452	0.468	0.460415	0.856	0.83384	1.115	1.07265	1.367	1.32496	1.787	1.70945	2.771	2.62511
	453	0.466	0.458696	0.853	0.830326	1.111	1.06801	1.363	1.31931	1.782	1.70194	2.765	2.61388
	454	0.464	0.456986	0.85	0.826831	1.107	1.0634	1.358	1.31369	1.776	1.69446	2.758	2.60269
	455	0.463	0.455287	0.847	0.823354	1.104	1.0588	1.353	1.30809	1.771	1.68701	2.751	2.59152
	456	0.461	0.453597	0.844	0.819894	1.1	1.05422	1.349	1.30251	1.765	1.67959	2.744	2.58037
	457	0.459	0.451918	0.841	0.816452	1.097	1.04966	1.344	1.29696	1.76	1.6722	2.737	2.56926
	458	0.458	0.450249	0.838	0.813028	1.093	1.04512	1.34	1.29143	1.754	1.66483	2.73	2.55817
	459	0.456	0.44859	0.835	0.809622	1.09	1.0406	1.335	1.28593	1.749	1.65749	2.724	2.54712
	460	0.455	0.44694	0.832	0.806234	1.086	1.0361	1.331	1.28045	1.744	1.65017	2.717	2.53609
	461	0.453	0.445301	0.83	0.802862	1.083	1.03162	1.327	1.275	1.739	1.64288	2.711	2.52509
	462	0.452	0.443671	0.827	0.799509	1.08	1.02716	1.323	1.26957	1.734	1.63562	2.705	2.51411
	463	0.451	0.442051	0.824	0.796172	1.077	1.02272	1.318	1.26417	1.729	1.62839	2.699	2.50317
	464	0.449	0.44044	0.821	0.792853	1.073	1.0183	1.314	1.25879	1.724	1.62118	2.693	2.49225
	465	0.448	0.43884	0.819	0.789551	1.07	1.01389	1.31	1.25343	1.719	1.614	2.687	2.48137
	466	0.446	0.437248	0.816	0.786266	1.067	1.00951	1.306	1.2481	1.714	1.60685	2.681	2.47051
	467	0.445	0.435667	0.813	0.782998	1.064	1.00514	1.302	1.24279	1.709	1.59972	2.674	2.45968
	468	0.444	0.434094	0.81	0.779747	1.06	1.00079	1.297	1.23751	1.704	1.59262	2.668	2.44888
	469	0.442	0.432531	0.808	0.776513	1.057	0.996467	1.293	1.23225	1.699	1.58555	2.662	2.43811
	470	0.441	0.430978	0.805	0.773296	1.054	0.992158	1.289	1.22701	1.694	1.5785	2.656	2.42736
	471	0.439	0.429433	0.802	0.770095	1.051	0.987867	1.285	1.2218	1.689	1.57148	2.651	2.41665
	472	0.438	0.427898	0.8	0.766911	1.048	0.983595	1.281	1.21661	1.684	1.56448	2.644	2.40596
	473	0.437	0.426372	0.797	0.763744	1.044	0.979342	1.277	1.21145	1.678	1.55751	2.638	2.3953
	474	0.435	0.424856	0.794	0.760593	1.041	0.975107	1.272	1.2063	1.673	1.55057	2.632	2.38468
	475	0.434	0.423348	0.791	0.757458	1.037	0.970891	1.268	1.20118	1.668	1.54365	2.626	2.37408
	476	0.432	0.421849	0.788	0.754339	1.034	0.966693	1.264	1.19609	1.663	1.53676	2.619	2.36351
	477	0.431	0.420359	0.785	0.751237	1.03	0.962514	1.259	1.19101	1.657	1.5299	2.613	2.35297
	478	0.429	0.418878	0.782	0.748151	1.027	0.958353	1.255	1.18596	1.652	1.52306	2.606	2.34246
	479	0.428	0.417406	0.78	0.745081	1.024	0.95421	1.25	1.18093	1.647	1.51625	2.6	2.33198
	480	0.426	0.415943	0.777	0.742027	1.02	0.950085	1.246	1.17593	1.642	1.50946	2.594	2.32152
	481	0.425	0.414489	0.774	0.738989	1.017	0.945978	1.242	1.17095	1.636	1.5027	2.588	2.3111
	482	0.423	0.413043	0.771	0.735967	1.013	0.94189	1.237	1.16599	1.631	1.49597	2.581	2.30071
	483	0.422	0.411606	0.768	0.73296	1.01	0.937819	1.233	1.16105	1.626	1.48926	2.575	2.29034
	484	0.42	0.410177	0.766	0.729969	1.007	0.933766	1.229	1.15613	1.62	1.48258	2.569	2.28001
	485	0.419	0.408757	0.763	0.726994	1.003	0.929731	1.225	1.15124	1.615	1.47592	2.562	2.2697
	486	0.418	0.407345	0.76	0.724034	1	0.925714	1.221	1.14637	1.61	1.46929	2.556	2.25942
	487	0.416	0.405942	0.758	0.721089	0.997	0.921715	1.217	1.14152	1.605	1.46268	2.55	2.24918
	488	0.415	0.404547	0.755	0.71816	0.994	0.917733	1.213	1.13669	1.6	1.4561	2.543	2.23896
	489	0.414	0.403161	0.752	0.715246	0.991	0.913769	1.209	1.13189	1.595	1.44954	2.537	2.22877
	490	0.412	0.401783	0.75	0.712348	0.987	0.909822	1.204	1.1271	1.59	1.44301	2.531	2.21861
	491	0.411	0.400413	0.747	0.709464	0.984	0.905893	1.2	1.12234	1.584	1.43651	2.524	2.20849
	492	0.409	0.399051	0.745	0.706596	0.981	0.901982	1.196	1.1176	1.579	1.43003	2.517	2.19839
	493	0.408	0.397698	0.742	0.703742	0.977	0.898087	1.192	1.11288	1.574	1.42358	2.511	2.18832
	494	0.407	0.396352	0.739	0.700904	0.974	0.89421	1.188	1.10819	1.568	1.41715	2.504	2.17828
	495	0.405	0.395015	0.736	0.69808	0.97	0.890351	1.184	1.10351	1.562	1.41074	2.497	2.16827
	496	0.404	0.393685	0.734	0.695271	0.967	0.886508	1.179	1.09886	1.557	1.40437	2.489	2.15829
	497	0.403	0.392363	0.731	0.692476	0.963	0.882683	1.175	1.09422	1.551	1.39801	2.482	2.14834
	498	0.401	0.39105	0.728	0.689697	0.96	0.878874	1.171	1.08961	1.546	1.39168	2.475	2.13843
	499	0.4	0.389744	0.725	0.686931	0.956	0.875083	1.166	1.08502	1.54	1.38538	2.467	2.12854
	500	0.399	0.388446	0.723	0.68418	0.953	0.871309	1.162	1.08045	1.534	1.3791	2.459	2.11868
	501	0.397	0.387155	0.72	0.681444	0.949	0.867551	1.157	1.0759	1.528	1.37285	2.452	2.10885
	502	0.396	0.385872	0.717	0.678722	0.945	0.86381	1.153	1.07137	1.522	1.36662	2.444	2.09905
	503	0.395	0.384597	0.714	0.676014	0.942	0.860087	1.149	1.06686	1.516	1.36042	2.436	2.08928
	504	0.393	0.38333	0.712	0.67332	0.938	0.856379	1.144	1.06237	1.511	1.35424	2.428	2.07954
	505	0.392	0.38207	0.709	0.670641	0.935	0.852689	1.14	1.05791	1.505	1.34808	2.42	2.06983
	506	0.391	0.380817	0.706	0.667975	0.931	0.849015	1.136	1.05346	1.499	1.34195	2.412	2.06016
	507	0.39	0.379572	0.704	0.665323	0.928	0.845357	1.131	1.04903	1.493	1.33585	2.404	2.05051
	508	0.388	0.378334	0.701	0.662685	0.924	0.841716	1.127	1.04463	1.487	1.32976	2.396	2.04089
	509	0.387	0.377104	0.698	0.660061	0.921	0.838092	1.123	1.04024	1.482	1.32371	2.388	2.0313
	510	0.386	0.375881	0.696	0.657451	0.917	0.834484	1.119	1.03588	1.476	1.31767	2.38	2.02175
	511	0.385	0.374665	0.693	0.654854	0.914	0.830892	1.115	1.03153	1.47	1.31167	2.371	2.01222
	512	0.383	0.373457	0.691	0.652271	0.91	0.827316	1.11	1.0272	1.464	1.30568	2.362	2.00272
	513	0.382	0.372255	0.688	0.649701	0.907	0.823757	1.106	1.0229	1.458	1.29972	2.354	1.99326
	514	0.381	0.371061	0.686	0.647145	0.903	0.820213	1.102	1.01861	1.452	1.29379	2.345	1.98382
	515	0.38	0.369873	0.683	0.644602	0.899	0.816686	1.098	1.01434	1.446	1.28788	2.336	1.97442
	516	0.378	0.368693	0.68	0.642073	0.896	0.813175	1.093	1.0101	1.44	1.28199	2.327	1.96504
	517	0.377	0.36752	0.678	0.639556	0.892	0.809679	1.089	1.00587	1.434	1.27613	2.318	1.9557
	518	0.376	0.366353	0.675	0.637053	0.889	0.8062	1.084	1.00166	1.428	1.27029	2.308	1.94638
	519	0.374	0.365194	0.672	0.634563	0.885	0.802736	1.08	0.997469	1.422	1.26447	2.299	1.9371
	520	0.373	0.364041	0.67	0.632086	0.881	0.799288	1.076	0.993299	1.415	1.25868	2.289	1.92785
	521	0.372	0.362895	0.667	0.629622	0.877	0.795856	1.071	0.989147	1.409	1.25291	2.279	1.91863
	522	0.371	0.361756	0.664	0.627171	0.874	0.79244	1.067	0.985015	1.403	1.24717	2.27	1.90943
	523	0.37	0.360623	0.662	0.624732	0.87	0.789039	1.063	0.980902	1.397	1.24145	2.26	1.90027
	524	0.369	0.359498	0.659	0.622307	0.866	0.785654	1.058	0.976808	1.39	1.23575	2.25	1.89114
	525	0.368	0.358378	0.657	0.619894	0.862	0.782284	1.054	0.972732	1.384	1.23008	2.24	1.88204
	526	0.366	0.357266	0.654	0.617493	0.859	0.77893	1.05	0.968676	1.378	1.22443	2.229	1.87298
	527	0.365	0.356159	0.652	0.615105	0.855	0.775591	1.045	0.964637	1.371	1.2188	2.219	1.86394
	528	0.364	0.35506	0.649	0.61273	0.851	0.772267	1.041	0.960618	1.365	1.2132	2.209	1.85493
	529	0.363	0.353966	0.647	0.610367	0.848	0.768959	1.037	0.956617	1.359	1.20762	2.199	1.84595
	530	0.362	0.352879	0.644	0.608016	0.844	0.765665	1.032	0.952634	1.352	1.20206	2.189	1.83701
	531	0.361	0.351799	0.642	0.605678	0.84	0.762387	1.028	0.94867	1.346	1.19653	2.179	1.82809
	532	0.36	0.350724	0.639	0.603352	0.837	0.759124	1.024	0.944723	1.34	1.19102	2.168	1.81921
	533	0.359	0.349656	0.637	0.601038	0.833	0.755877	1.02	0.940795	1.334	1.18553	2.157	1.81036
	534	0.357	0.348594	0.634	0.598736	0.829	0.752644	1.015	0.936886	1.327	1.18007	2.147	1.80153
	535	0.356	0.347538	0.632	0.596446	0.826	0.749426	1.011	0.932994	1.321	1.17463	2.136	1.79274
	536	0.355	0.346489	0.629	0.594168	0.822	0.746223	1.007	0.92912	1.314	1.16921	2.125	1.78398
	537	0.354	0.345445	0.627	0.591901	0.818	0.743034	1.003	0.925264	1.308	1.16382	2.115	1.77525
	538	0.353	0.344408	0.624	0.589647	0.815	0.739861	0.998	0.921425	1.302	1.15845	2.104	1.76655
	539	0.352	0.343376	0.622	0.587404	0.811	0.736702	0.994	0.917604	1.295	1.1531	2.093	1.75788
	540	0.35	0.342351	0.619	0.585173	0.807	0.733558	0.989	0.913801	1.289	1.14777	2.081	1.74924
	541	0.349	0.341331	0.616	0.582954	0.803	0.730428	0.985	0.910016	1.282	1.14247	2.07	1.74064
	542	0.348	0.340317	0.614	0.580746	0.799	0.727313	0.98	0.906248	1.275	1.13719	2.058	1.73206
	543	0.347	0.339309	0.611	0.57855	0.795	0.724213	0.976	0.902497	1.268	1.13193	2.046	1.72352
	544	0.346	0.338307	0.609	0.576365	0.791	0.721127	0.971	0.898764	1.262	1.1267	2.035	1.715
	545	0.345	0.33731	0.606	0.574192	0.787	0.718055	0.967	0.895048	1.255	1.12149	2.023	1.70652
	546	0.344	0.336319	0.604	0.572029	0.784	0.714998	0.963	0.891349	1.249	1.1163	2.011	1.69807
	547	0.343	0.335334	0.602	0.569878	0.78	0.711955	0.959	0.887667	1.242	1.11113	1.999	1.68965
	548	0.342	0.334355	0.599	0.567739	0.776	0.708926	0.954	0.884002	1.236	1.10598	1.988	1.68126
	549	0.341	0.33338	0.597	0.56561	0.773	0.705911	0.95	0.880354	1.229	1.10086	1.976	1.6729
	550	0.34	0.332412	0.595	0.563492	0.769	0.702911	0.946	0.876723	1.222	1.09576	1.964	1.66457
	551	0.339	0.331449	0.592	0.561386	0.765	0.699924	0.942	0.873108	1.216	1.09068	1.952	1.65627
	552	0.338	0.330491	0.59	0.55929	0.761	0.696952	0.937	0.869511	1.209	1.08563	1.941	1.64801
	553	0.337	0.329539	0.587	0.557205	0.758	0.693993	0.933	0.86593	1.203	1.08059	1.929	1.63977
	554	0.336	0.328592	0.585	0.555131	0.754	0.691048	0.929	0.862365	1.197	1.07558	1.918	1.63157
	555	0.335	0.327651	0.582	0.553067	0.75	0.688118	0.924	0.858817	1.19	1.07059	1.906	1.62339
	556	0.333	0.326715	0.58	0.551015	0.746	0.685201	0.92	0.855285	1.184	1.06562	1.894	1.61525
	557	0.332	0.325784	0.577	0.548973	0.743	0.682297	0.916	0.85177	1.177	1.06068	1.883	1.60714
	558	0.331	0.324858	0.575	0.546941	0.739	0.679408	0.912	0.848271	1.171	1.05575	1.871	1.59906
	559	0.331	0.323938	0.573	0.54492	0.735	0.676532	0.907	0.844788	1.164	1.05085	1.86	1.59101
	560	0.33	0.323022	0.57	0.542909	0.732	0.67367	0.903	0.841322	1.158	1.04597	1.848	1.58299
	561	0.329	0.322112	0.568	0.540909	0.728	0.670821	0.899	0.837871	1.152	1.04111	1.837	1.575
	562	0.328	0.321207	0.566	0.538919	0.725	0.667985	0.896	0.834436	1.146	1.03627	1.825	1.56704
	563	0.327	0.320306	0.564	0.53694	0.722	0.665163	0.892	0.831018	1.14	1.03146	1.813	1.55912
	564	0.326	0.319411	0.562	0.53497	0.718	0.662355	0.888	0.827615	1.134	1.02666	1.802	1.55122
	565	0.326	0.318521	0.56	0.533011	0.715	0.65956	0.884	0.824228	1.127	1.02189	1.79	1.54336
	566	0.325	0.317635	0.558	0.531062	0.712	0.656778	0.88	0.820856	1.121	1.01714	1.778	1.53553
	567	0.325	0.316755	0.556	0.529122	0.709	0.654009	0.876	0.8175	1.115	1.01241	1.766	1.52773
	568	0.324	0.315879	0.554	0.527193	0.705	0.651253	0.873	0.81416	1.109	1.0077	1.755	1.51996
	569	0.323	0.315008	0.552	0.525274	0.702	0.648511	0.869	0.810835	1.103	1.00301	1.743	1.51222
	570	0.322	0.314141	0.55	0.523364	0.698	0.645782	0.865	0.807526	1.097	0.998346	1.732	1.50451
	571	0.321	0.31328	0.548	0.521464	0.695	0.643065	0.861	0.804232	1.091	0.993701	1.721	1.49683
	572	0.321	0.312423	0.546	0.519574	0.691	0.640362	0.857	0.800953	1.085	0.989077	1.709	1.48918
	573	0.32	0.311571	0.543	0.517694	0.688	0.637671	0.853	0.797689	1.079	0.984474	1.698	1.48156
	574	0.319	0.310723	0.541	0.515823	0.684	0.634994	0.849	0.794441	1.072	0.979892	1.687	1.47398
	575	0.318	0.30988	0.539	0.513962	0.681	0.632329	0.845	0.791207	1.066	0.975331	1.675	1.46643
	576	0.317	0.309042	0.536	0.512111	0.677	0.629677	0.841	0.787989	1.06	0.970791	1.664	1.4589
	577	0.316	0.308208	0.534	0.510268	0.674	0.627038	0.837	0.784785	1.054	0.966272	1.653	1.45141
	578	0.315	0.307378	0.532	0.508436	0.67	0.624411	0.833	0.781597	1.048	0.961773	1.642	1.44395
	579	0.313	0.306553	0.529	0.506612	0.667	0.621797	0.829	0.778423	1.042	0.957295	1.631	1.43652
	580	0.312	0.305732	0.527	0.504798	0.663	0.619195	0.825	0.775264	1.036	0.952838	1.62	1.42912
	581	0.311	0.304915	0.525	0.502993	0.66	0.616606	0.821	0.772119	1.031	0.948402	1.61	1.42175
	582	0.31	0.304103	0.523	0.501197	0.657	0.61403	0.817	0.768989	1.025	0.943986	1.599	1.41441
	583	0.31	0.303295	0.521	0.499411	0.653	0.611465	0.813	0.765874	1.019	0.93959	1.588	1.4071
	584	0.309	0.302492	0.519	0.497633	0.65	0.608914	0.809	0.762773	1.013	0.935215	1.577	1.39983
	585	0.308	0.301692	0.516	0.495864	0.647	0.606374	0.805	0.759687	1.007	0.930861	1.566	1.39258
	586	0.307	0.300897	0.514	0.494105	0.643	0.603847	0.801	0.756614	1.001	0.926526	1.555	1.38536
	587	0.306	0.300106	0.512	0.492354	0.64	0.601332	0.797	0.753557	0.995	0.922213	1.544	1.37818
	588	0.305	0.299319	0.51	0.490612	0.637	0.598829	0.794	0.750513	0.989	0.917919	1.533	1.37103
	589	0.304	0.298536	0.508	0.488879	0.633	0.596338	0.79	0.747483	0.983	0.913645	1.522	1.3639
	590	0.303	0.297757	0.506	0.487155	0.63	0.59386	0.786	0.744468	0.978	0.909392	1.511	1.35681
	591	0.303	0.296982	0.504	0.485439	0.627	0.591393	0.782	0.741466	0.972	0.905159	1.501	1.34975
	592	0.302	0.296212	0.502	0.483732	0.624	0.588938	0.779	0.738478	0.966	0.900945	1.49	1.34272
	593	0.301	0.295445	0.5	0.482034	0.621	0.586495	0.775	0.735505	0.961	0.896752	1.48	1.33572
	594	0.3	0.294682	0.498	0.480344	0.618	0.584065	0.771	0.732545	0.955	0.892579	1.469	1.32875
	595	0.299	0.293922	0.496	0.478662	0.614	0.581645	0.768	0.729599	0.949	0.888425	1.459	1.32181
	596	0.298	0.293167	0.494	0.476989	0.611	0.579238	0.764	0.726666	0.944	0.884291	1.448	1.3149
	597	0.298	0.292415	0.492	0.475325	0.608	0.576843	0.76	0.723747	0.938	0.880177	1.438	1.30803
	598	0.297	0.291668	0.49	0.473668	0.605	0.574459	0.757	0.720842	0.933	0.876083	1.429	1.30118
	599	0.296	0.290924	0.488	0.47202	0.602	0.572086	0.753	0.71795	0.928	0.872008	1.419	1.29436
	600	0.295	0.290183	0.486	0.470381	0.599	0.569726	0.749	0.715072	0.922	0.867953	1.409	1.28758
	601	0.294	0.289447	0.484	0.468749	0.596	0.567376	0.746	0.712206	0.917	0.863918	1.399	1.28082
	602	0.293	0.288714	0.482	0.467125	0.593	0.565039	0.742	0.709355	0.912	0.859902	1.39	1.2741
	603	0.292	0.287984	0.48	0.46551	0.59	0.562712	0.739	0.706516	0.907	0.855905	1.38	1.2674
	604	0.292	0.287258	0.479	0.463903	0.587	0.560398	0.735	0.703691	0.901	0.851928	1.371	1.26074
	605	0.291	0.286536	0.477	0.462303	0.584	0.558094	0.732	0.700879	0.896	0.84797	1.361	1.2541
	606	0.29	0.285817	0.475	0.460712	0.581	0.555802	0.729	0.698079	0.891	0.844031	1.352	1.2475
	607	0.289	0.285102	0.473	0.459128	0.579	0.553521	0.725	0.695293	0.886	0.840112	1.342	1.24093
	608	0.288	0.28439	0.471	0.457552	0.576	0.551251	0.722	0.69252	0.881	0.836212	1.333	1.23439
	609	0.288	0.283682	0.469	0.455984	0.573	0.548992	0.719	0.68976	0.876	0.83233	1.324	1.22787
	610	0.287	0.282977	0.468	0.454424	0.57	0.546745	0.715	0.687012	0.871	0.828468	1.315	1.22139
	611	0.286	0.282275	0.466	0.452871	0.567	0.544508	0.712	0.684278	0.866	0.824625	1.305	1.21494
	612	0.286	0.281577	0.464	0.451326	0.564	0.542283	0.709	0.681555	0.861	0.820801	1.296	1.20852
	613	0.285	0.280882	0.462	0.449789	0.562	0.540069	0.705	0.678846	0.856	0.816996	1.287	1.20213
	614	0.284	0.28019	0.46	0.448259	0.559	0.537865	0.702	0.676149	0.851	0.813209	1.278	1.19577
	615	0.283	0.279502	0.459	0.446737	0.556	0.535672	0.699	0.673465	0.846	0.809441	1.269	1.18943
	616	0.283	0.278816	0.457	0.445222	0.554	0.533491	0.695	0.670793	0.842	0.805692	1.261	1.18313
	617	0.282	0.278134	0.455	0.443714	0.551	0.53132	0.692	0.668134	0.837	0.801962	1.252	1.17686
	618	0.281	0.277455	0.453	0.442214	0.548	0.529159	0.689	0.665486	0.832	0.79825	1.243	1.17062
	619	0.28	0.27678	0.452	0.440721	0.545	0.52701	0.686	0.662852	0.827	0.794557	1.235	1.16441
	620	0.28	0.276107	0.45	0.439236	0.543	0.524871	0.683	0.660229	0.823	0.790882	1.227	1.15823
	621	0.279	0.275437	0.448	0.437757	0.54	0.522742	0.68	0.657619	0.818	0.787226	1.219	1.15208
	622	0.278	0.274771	0.447	0.436286	0.538	0.520625	0.676	0.65502	0.814	0.783588	1.21	1.14596
	623	0.277	0.274107	0.445	0.434822	0.535	0.518517	0.673	0.652434	0.809	0.779969	1.202	1.13987
	624	0.277	0.273447	0.443	0.433365	0.533	0.51642	0.67	0.64986	0.805	0.776368	1.194	1.1338
	625	0.276	0.272789	0.441	0.431915	0.53	0.514334	0.667	0.647298	0.8	0.772785	1.186	1.12777
	626	0.275	0.272134	0.44	0.430472	0.528	0.512258	0.664	0.644747	0.796	0.76922	1.178	1.12177
	627	0.274	0.271483	0.438	0.429036	0.525	0.510192	0.661	0.642209	0.792	0.765673	1.171	1.1158
	628	0.274	0.270834	0.436	0.427607	0.523	0.508137	0.658	0.639682	0.787	0.762145	1.163	1.10986
	629	0.273	0.270188	0.435	0.426184	0.52	0.506092	0.655	0.637167	0.783	0.758634	1.155	1.10394
	630	0.272	0.269544	0.433	0.424769	0.517	0.504057	0.652	0.634664	0.779	0.755141	1.147	1.09806
	631	0.272	0.268904	0.431	0.42336	0.515	0.502032	0.649	0.632172	0.774	0.751667	1.139	1.09221
	632	0.271	0.268266	0.43	0.421958	0.512	0.500018	0.646	0.629692	0.77	0.74821	1.131	1.08638
	633	0.27	0.267631	0.428	0.420563	0.51	0.498013	0.643	0.627223	0.765	0.744771	1.123	1.08059
	634	0.269	0.266999	0.426	0.419174	0.507	0.496019	0.64	0.624766	0.761	0.741349	1.116	1.07482
	635	0.269	0.26637	0.425	0.417792	0.505	0.494034	0.637	0.62232	0.757	0.737946	1.108	1.06909
	636	0.268	0.265743	0.423	0.416417	0.503	0.492059	0.634	0.619886	0.753	0.734559	1.101	1.06338
	637	0.268	0.265119	0.422	0.415047	0.501	0.490095	0.631	0.617463	0.749	0.731191	1.093	1.0577
	638	0.267	0.264497	0.421	0.413685	0.499	0.48814	0.628	0.615051	0.745	0.72784	1.086	1.05206
	639	0.267	0.263878	0.419	0.412329	0.496	0.486195	0.626	0.61265	0.741	0.724506	1.079	1.04644
	640	0.266	0.263262	0.418	0.410979	0.494	0.48426	0.623	0.61026	0.737	0.72119	1.072	1.04085
	641	0.266	0.262648	0.417	0.409636	0.492	0.482334	0.62	0.607882	0.733	0.717891	1.065	1.03529
	642	0.265	0.262036	0.415	0.408299	0.49	0.480418	0.618	0.605514	0.729	0.71461	1.058	1.02976
	643	0.265	0.261427	0.414	0.406968	0.488	0.478512	0.615	0.603158	0.725	0.711346	1.051	1.02426
	644	0.264	0.260821	0.412	0.405643	0.486	0.476615	0.612	0.600812	0.722	0.708099	1.044	1.01878
	645	0.263	0.260217	0.411	0.404325	0.483	0.474728	0.61	0.598478	0.718	0.704869	1.038	1.01334
	646	0.262	0.259615	0.409	0.403012	0.481	0.472851	0.607	0.596154	0.714	0.701656	1.031	1.00792
	647	0.261	0.259016	0.407	0.401706	0.479	0.470982	0.604	0.593841	0.71	0.69846	1.025	1.00254
	648	0.261	0.258419	0.405	0.400406	0.476	0.469124	0.601	0.591539	0.706	0.695281	1.018	0.997179
	649	0.26	0.257825	0.404	0.399112	0.474	0.467275	0.598	0.589247	0.702	0.692119	1.012	0.99185
	650	0.259	0.257233	0.402	0.397824	0.471	0.465435	0.595	0.586966	0.698	0.688974	1.005	0.98655
	651	0.258	0.256643	0.4	0.396542	0.469	0.463604	0.592	0.584695	0.694	0.685846	0.999	0.981279
	652	0.257	0.256055	0.398	0.395266	0.466	0.461783	0.589	0.582436	0.691	0.682734	0.992	0.976037
	653	0.256	0.25547	0.396	0.393995	0.464	0.45997	0.586	0.580186	0.687	0.679639	0.986	0.970822
	654	0.255	0.254887	0.394	0.392731	0.461	0.458168	0.583	0.577947	0.683	0.676561	0.979	0.965637
	655	0.254	0.254306	0.393	0.391472	0.459	0.456374	0.581	0.575719	0.679	0.673499	0.973	0.96048
	656	0.253	0.253727	0.391	0.390219	0.457	0.454589	0.578	0.5735	0.676	0.670454	0.967	0.955351
	657	0.253	0.25315	0.39	0.388972	0.455	0.452813	0.575	0.571292	0.672	0.667425	0.961	0.950251
	658	0.252	0.252576	0.389	0.38773	0.453	0.451047	0.573	0.569095	0.669	0.664413	0.955	0.945179
	659	0.252	0.252003	0.387	0.386494	0.451	0.449289	0.571	0.566907	0.666	0.661417	0.949	0.940135
	660	0.251	0.251433	0.386	0.385264	0.449	0.44754	0.568	0.56473	0.662	0.658437	0.943	0.935119
	661	0.251	0.250865	0.385	0.384039	0.448	0.4458	0.566	0.562562	0.659	0.655474	0.938	0.930132
	662	0.251	0.250299	0.384	0.38282	0.446	0.444069	0.564	0.560405	0.656	0.652526	0.932	0.925173
	663	0.25	0.249735	0.383	0.381606	0.444	0.442347	0.562	0.558258	0.653	0.649595	0.927	0.920242
	664	0.25	0.249173	0.382	0.380398	0.443	0.440634	0.56	0.55612	0.65	0.64668	0.921	0.915338
	665	0.249	0.248613	0.381	0.379195	0.441	0.438929	0.557	0.553993	0.647	0.643781	0.916	0.910463
	666	0.249	0.248054	0.38	0.377997	0.439	0.437233	0.555	0.551875	0.644	0.640898	0.911	0.905615
	667	0.248	0.247498	0.378	0.376805	0.437	0.435546	0.553	0.549768	0.641	0.638031	0.905	0.900796
	668	0.248	0.246944	0.377	0.375618	0.436	0.433867	0.551	0.54767	0.638	0.63518	0.9	0.896004
	669	0.247	0.246391	0.376	0.374437	0.434	0.432197	0.549	0.545581	0.635	0.632344	0.895	0.891239
	670	0.247	0.245841	0.375	0.373261	0.432	0.430535	0.546	0.543503	0.632	0.629524	0.89	0.886503
	671	0.246	0.245292	0.374	0.37209	0.431	0.428882	0.544	0.541434	0.629	0.62672	0.885	0.881794
	672	0.246	0.244746	0.372	0.370924	0.429	0.427237	0.542	0.539375	0.626	0.623932	0.88	0.877112
	673	0.245	0.244201	0.371	0.369763	0.427	0.425601	0.54	0.537325	0.623	0.621159	0.874	0.872458
	674	0.245	0.243657	0.37	0.368608	0.425	0.423973	0.538	0.535285	0.62	0.618402	0.869	0.867831
	675	0.244	0.243116	0.369	0.367457	0.424	0.422354	0.535	0.533254	0.617	0.61566	0.864	0.863232
	676	0.243	0.242576	0.368	0.366312	0.422	0.420743	0.533	0.531233	0.614	0.612933	0.859	0.858659
	677	0.243	0.242039	0.366	0.365171	0.42	0.41914	0.531	0.529221	0.611	0.610222	0.854	0.854114
	678	0.242	0.241502	0.365	0.364036	0.418	0.417545	0.529	0.527218	0.608	0.607526	0.849	0.849596
	679	0.242	0.240968	0.364	0.362905	0.416	0.415958	0.526	0.525225	0.605	0.604845	0.844	0.845106
	680	0.241	0.240435	0.362	0.36178	0.415	0.41438	0.524	0.52324	0.602	0.60218	0.839	0.840642
	681	0.241	0.239904	0.361	0.360659	0.413	0.41281	0.522	0.521265	0.599	0.59953	0.834	0.836205
	682	0.24	0.239375	0.36	0.359543	0.411	0.411247	0.52	0.5193	0.596	0.596894	0.829	0.831795
	683	0.239	0.238847	0.359	0.358432	0.41	0.409693	0.518	0.517343	0.593	0.594274	0.824	0.827412
	684	0.239	0.238321	0.358	0.357326	0.408	0.408147	0.516	0.515396	0.591	0.591669	0.82	0.823055
	685	0.238	0.237796	0.357	0.356225	0.406	0.406609	0.513	0.513457	0.588	0.589078	0.815	0.818725
	686	0.238	0.237273	0.355	0.355128	0.405	0.405078	0.511	0.511528	0.585	0.586503	0.811	0.814422
	687	0.237	0.236752	0.354	0.354036	0.403	0.403556	0.509	0.509607	0.582	0.583942	0.806	0.810145
	688	0.237	0.236232	0.353	0.352949	0.401	0.402041	0.507	0.507695	0.58	0.581396	0.802	0.805895
	689	0.236	0.235714	0.352	0.351866	0.4	0.400535	0.505	0.505793	0.577	0.578865	0.797	0.801671
	690	0.235	0.235197	0.351	0.350788	0.398	0.399036	0.503	0.503899	0.575	0.576348	0.793	0.797473
	691	0.235	0.234682	0.35	0.349715	0.397	0.397544	0.501	0.502014	0.572	0.573846	0.789	0.793301
	692	0.235	0.234168	0.349	0.348646	0.396	0.396061	0.5	0.500137	0.57	0.571358	0.785	0.789156
	693	0.236	0.233655	0.349	0.347581	0.396	0.394585	0.499	0.49827	0.569	0.568885	0.782	0.785037
	694	0.236	0.233145	0.35	0.346521	0.395	0.393117	0.498	0.496411	0.567	0.566426	0.779	0.780944
	695	0.236	0.232635	0.349	0.345466	0.395	0.391656	0.497	0.49456	0.565	0.563981	0.776	0.776877
	696	0.236	0.232127	0.349	0.344415	0.394	0.390203	0.496	0.492719	0.563	0.561551	0.772	0.772835
	697	0.235	0.23162	0.348	0.343368	0.392	0.388757	0.494	0.490885	0.561	0.559135	0.768	0.76882
	698	0.235	0.231115	0.347	0.342326	0.391	0.387319	0.492	0.489061	0.559	0.556733	0.764	0.76483
	699	0.234	0.230611	0.346	0.341288	0.389	0.385888	0.49	0.487245	0.556	0.554345	0.76	0.760866
	700	0.233	0.230109	0.344	0.340255	0.387	0.384465	0.488	0.485437	0.553	0.551972	0.755	0.756927
	701	0.232	0.229608	0.342	0.339226	0.385	0.383049	0.485	0.483638	0.55	0.549612	0.75	0.753014
	702	0.23	0.229108	0.339	0.338201	0.382	0.381641	0.482	0.481847	0.546	0.547266	0.745	0.749126
	703	0.228	0.228609	0.337	0.33718	0.379	0.380239	0.478	0.480064	0.542	0.544934	0.74	0.745264
	704	0.226	0.228112	0.334	0.336164	0.376	0.378845	0.474	0.47829	0.538	0.542616	0.734	0.741426
	705	0.225	0.227616	0.331	0.335151	0.373	0.377458	0.471	0.476524	0.534	0.540312	0.728	0.737614
	706	0.223	0.227121	0.329	0.334143	0.37	0.376079	0.468	0.474766	0.531	0.538021	0.723	0.733827
	707	0.222	0.226628	0.327	0.333139	0.368	0.374706	0.466	0.473017	0.528	0.535745	0.719	0.730066
	708	0.222	0.226136	0.326	0.332139	0.366	0.373341	0.464	0.471275	0.525	0.533481	0.715	0.726329
	709	0.221	0.225645	0.325	0.331144	0.365	0.371983	0.462	0.469542	0.523	0.531231	0.712	0.722616
	710	0.221	0.225155	0.324	0.330152	0.364	0.370632	0.461	0.467817	0.521	0.528995	0.708	0.718929
	711	0.221	0.224667	0.324	0.329164	0.363	0.369288	0.459	0.4661	0.52	0.526772	0.705	0.715266
	712	0.221	0.224179	0.323	0.328181	0.363	0.367951	0.458	0.464391	0.518	0.524563	0.702	0.711628
	713	0.221	0.223693	0.323	0.327201	0.362	0.36662	0.457	0.46269	0.516	0.522367	0.699	0.708015
	714	0.221	0.223208	0.322	0.326226	0.361	0.365297	0.456	0.460997	0.515	0.520184	0.696	0.704426
	715	0.22	0.222724	0.322	0.325254	0.36	0.363981	0.454	0.459311	0.513	0.518014	0.693	0.700861
	716	0.22	0.222242	0.321	0.324286	0.359	0.362671	0.453	0.457634	0.511	0.515858	0.69	0.69732
	717	0.22	0.22176	0.32	0.323322	0.358	0.361369	0.452	0.455965	0.509	0.513714	0.687	0.693804
	718	0.22	0.22128	0.32	0.322362	0.357	0.360073	0.45	0.454303	0.507	0.511584	0.683	0.690312
	719	0.219	0.220801	0.319	0.321406	0.356	0.358783	0.449	0.452649	0.505	0.509466	0.68	0.686844
	720	0.219	0.220322	0.318	0.320454	0.355	0.357501	0.447	0.451003	0.503	0.507362	0.677	0.683399
	721	0.219	0.219845	0.317	0.319505	0.353	0.356225	0.446	0.449365	0.501	0.50527	0.674	0.679979
	722	0.218	0.219369	0.316	0.31856	0.352	0.354956	0.444	0.447734	0.499	0.503191	0.67	0.676582
	723	0.218	0.218894	0.316	0.317619	0.351	0.353694	0.443	0.446111	0.497	0.501125	0.667	0.673209
	724	0.218	0.21842	0.315	0.316682	0.35	0.352438	0.441	0.444496	0.496	0.499072	0.664	0.669859
	725	0.217	0.217947	0.314	0.315749	0.349	0.351188	0.439	0.442888	0.494	0.497031	0.661	0.666533
	726	0.217	0.217475	0.313	0.314819	0.348	0.349945	0.438	0.441288	0.492	0.495003	0.658	0.663231
	727	0.216	0.217005	0.312	0.313893	0.346	0.348709	0.436	0.439695	0.49	0.492987	0.655	0.659951
	728	0.216	0.216535	0.311	0.31297	0.345	0.347479	0.435	0.43811	0.488	0.490984	0.651	0.656695
	729	0.215	0.216066	0.31	0.312051	0.344	0.346256	0.433	0.436532	0.486	0.488993	0.648	0.653462
	730	0.215	0.215598	0.309	0.311136	0.343	0.345039	0.432	0.434962	0.484	0.487014	0.645	0.650252
	731	0.214	0.215131	0.309	0.310224	0.342	0.343828	0.43	0.433399	0.482	0.485048	0.642	0.647065
	732	0.214	0.214665	0.308	0.309316	0.341	0.342623	0.429	0.431844	0.48	0.483094	0.639	0.6439
	733	0.214	0.2142	0.307	0.308412	0.339	0.341425	0.427	0.430295	0.478	0.481152	0.637	0.640759
	734	0.213	0.213736	0.306	0.307511	0.338	0.340234	0.426	0.428755	0.477	0.479222	0.634	0.63764
	735	0.213	0.213273	0.305	0.306613	0.337	0.339048	0.424	0.427221	0.475	0.477305	0.631	0.634543
	736	0.212	0.212811	0.304	0.305719	0.336	0.337868	0.423	0.425695	0.473	0.475399	0.628	0.631469
	737	0.212	0.21235	0.303	0.304829	0.335	0.336695	0.421	0.424176	0.471	0.473505	0.625	0.628418
	738	0.211	0.21189	0.302	0.303942	0.334	0.335528	0.42	0.422664	0.469	0.471624	0.622	0.625388
	739	0.211	0.211431	0.302	0.303058	0.333	0.334367	0.418	0.42116	0.467	0.469754	0.619	0.622381
	740	0.21	0.210972	0.301	0.302178	0.331	0.333212	0.417	0.419663	0.466	0.467896	0.616	0.619396
	741	0.21	0.210515	0.3	0.301301	0.33	0.332063	0.415	0.418172	0.464	0.466049	0.613	0.616432
	742	0.21	0.210058	0.299	0.300428	0.329	0.33092	0.414	0.416689	0.462	0.464214	0.61	0.613491
	743	0.209	0.209602	0.298	0.299558	0.328	0.329783	0.413	0.415213	0.46	0.462391	0.608	0.610571
	744	0.209	0.209147	0.297	0.298691	0.327	0.328653	0.411	0.413744	0.459	0.460579	0.605	0.607673
	745	0.208	0.208693	0.296	0.297828	0.326	0.327528	0.41	0.412282	0.457	0.458779	0.602	0.604797
	746	0.208	0.20824	0.296	0.296968	0.325	0.326408	0.408	0.410827	0.455	0.45699	0.599	0.601942
	747	0.207	0.207788	0.295	0.296111	0.324	0.325295	0.407	0.409379	0.453	0.455213	0.597	0.599108
	748	0.207	0.207336	0.294	0.295258	0.323	0.324188	0.406	0.407938	0.452	0.453447	0.594	0.596296
	749	0.206	0.206885	0.293	0.294408	0.322	0.323086	0.404	0.406504	0.45	0.451692	0.591	0.593505
	750	0.206	0.206436	0.292	0.293561	0.321	0.32199	0.403	0.405077	0.448	0.449948	0.589	0.590734

## Sheet: Figure 3B
Figure 3B
	Time (s)	∆T (K)
		0.0 vol%		0.2 vol%		0.3 vol%		0.5 vol%		0.6 vol%		0.9 vol%
		Mean	SEM	Mean	SEM	Mean	SEM	Mean	SEM	Mean	SEM	Mean	SEM
	0	0	0	0	0	0	0	0	0	0	0	0	0
	6.13	0.0598601	0.0107447	0.0953529	0.0242125	0.125584	0.0418524	0.184856	0.0374059	0.195153	0.0296456	0.166003	0.0404095
	12.32	0.0868616	0.0236336	0.276354	0.0373991	0.418586	0.0281481	0.503857	0.0464822	0.568154	0.0425123	0.531005	0.0357476
	18.47	0.126862	0.0275685	0.446354	0.0607455	0.728586	0.024112	0.819857	0.0691353	0.920154	0.0644711	0.915005	0.0849674
	24.63	0.106862	0.0380539	0.580354	0.0798165	0.988586	0.0641964	1.11186	0.100383	1.24215	0.0892575	1.265	0.131369
	30.8	0.120862	0.0413639	0.742354	0.0885751	1.23859	0.085738	1.39786	0.116344	1.55815	0.102769	1.609	0.166224
	36.94	0.140862	0.0444289	0.894354	0.0963783	1.47059	0.110111	1.66986	0.129265	1.85015	0.109518	1.961	0.194105
	43.08	0.168862	0.0285433	1.05635	0.107894	1.71059	0.130273	1.94786	0.136664	2.15415	0.112936	2.283	0.209027
	49.25	0.16786	0.0290188	1.18335	0.117192	1.90558	0.143323	2.18086	0.145345	2.39515	0.11897	2.56	0.223209
	55.43	0.174862	0.0447286	1.29235	0.13067	2.08059	0.169842	2.40386	0.159917	2.64415	0.119961	2.851	0.238636
	61.56	0.208862	0.0381601	1.44835	0.12633	2.29259	0.175294	2.66186	0.168896	2.90215	0.127178	3.133	0.246157
	67.773	0.216862	0.0344636	1.57835	0.135057	2.46859	0.20336	2.86386	0.173249	3.13215	0.12254	3.391	0.257808
	73.893	0.19386	0.0369583	1.66335	0.134839	2.61558	0.211858	3.05086	0.18231	3.31915	0.137447	3.618	0.269389
	80.033	0.216862	0.0470745	1.78435	0.134855	2.80659	0.220038	3.25586	0.193933	3.53815	0.141132	3.869	0.281509
	86.193	0.222862	0.0470648	1.88635	0.134874	2.95459	0.23258	3.43786	0.194624	3.75415	0.140625	4.101	0.283693
	92.373	0.228862	0.0473517	2.01035	0.139747	3.11459	0.240993	3.63386	0.197101	3.94215	0.138322	4.307	0.280288
	98.523	0.240862	0.0444289	2.11635	0.14258	3.26459	0.254185	3.82386	0.200863	4.12815	0.137557	4.535	0.274239
	104.703	0.270862	0.0402378	2.23635	0.140362	3.43259	0.258099	4.01186	0.210102	4.34015	0.139123	4.759	0.281876
	110.843	0.24186	0.0412181	2.29535	0.136677	3.52958	0.26471	4.13086	0.207413	4.48715	0.141481	4.912	0.284728
	117.003	0.24986	0.0388207	2.38935	0.139175	3.66158	0.269683	4.28886	0.212306	4.65315	0.135665	5.108	0.287721
	123.153	0.25586	0.0381069	2.47735	0.139165	3.78958	0.28048	4.44686	0.214811	4.82315	0.134602	5.306	0.288356
	129.304	0.26186	0.0415237	2.56535	0.136677	3.91758	0.290142	4.59686	0.221265	4.97315	0.136686	5.474	0.286628
	135.474	0.26786	0.0418076	2.65335	0.136469	4.03158	0.29702	4.75886	0.224592	5.15515	0.13883	5.654	0.284395
	141.624	0.27586	0.0487349	2.74135	0.135256	4.16558	0.297652	4.87886	0.221992	5.29115	0.138527	5.826	0.287322
	147.784	0.27086	0.0509076	2.80835	0.145232	4.25258	0.313684	4.99386	0.23134	5.42415	0.129995	5.977	0.29492
	153.954	0.26486	0.0523593	2.88235	0.149136	4.37258	0.313682	5.14386	0.234745	5.57215	0.144856	6.125	0.292696
	160.124	0.30186	0.0501667	2.97935	0.134349	4.48958	0.318916	5.26486	0.233688	5.71715	0.131058	6.302	0.295396
	166.254	0.328862	0.0531242	3.06835	0.140893	4.60659	0.322999	5.41586	0.234793	5.86415	0.142134	6.459	0.291226
	172.434	0.31586	0.0471335	3.13335	0.133275	4.69158	0.32943	5.50886	0.233078	5.96315	0.13504	6.608	0.293674
	178.584	0.30786	0.043391	3.19535	0.136561	4.81358	0.337966	5.63086	0.241437	6.10515	0.140166	6.736	0.298612
	184.764	0.30786	0.043391	3.26135	0.130744	4.89558	0.343522	5.74286	0.247059	6.23515	0.133639	6.864	0.2959
	190.924	0.30686	0.0580697	3.31635	0.14847	4.97458	0.350719	5.85186	0.257455	6.34215	0.144961	6.991	0.30003
	197.064	0.29286	0.0569142	3.37435	0.143002	5.05458	0.355389	5.94786	0.25416	6.45415	0.14618	7.111	0.30169
	203.224	0.30686	0.0583789	3.43035	0.14502	5.13658	0.35701	6.04586	0.260103	6.56415	0.144183	7.241	0.295788
	209.374	0.31286	0.0587958	3.50235	0.148555	5.23058	0.367055	6.14186	0.257946	6.66615	0.143165	7.335	0.301992
	215.524	0.34986	0.0454365	3.57935	0.132294	5.34158	0.363355	6.25086	0.259072	6.78315	0.141581	7.472	0.301913
	221.684	0.33286	0.0584713	3.62435	0.145874	5.40058	0.36895	6.32186	0.261401	6.86815	0.146505	7.593	0.305301
	227.844	0.29386	0.0371367	3.65335	0.138891	5.43758	0.37306	6.39686	0.270643	6.94315	0.137481	7.66	0.30181
	234.024	0.32086	0.0596347	3.71835	0.146243	5.56058	0.389969	6.49186	0.275206	7.06415	0.141961	7.815	0.297494
	240.164	0.34386	0.0468123	3.79535	0.144752	5.66358	0.381435	6.59286	0.270892	7.16715	0.145174	7.922	0.300816
	246.334	0.31386	0.0468123	3.82535	0.140505	5.70158	0.383016	6.65286	0.275244	7.23715	0.140079	7.996	0.30568
	252.475	0.34086	0.0565951	3.88635	0.153994	5.77658	0.38666	6.74986	0.279324	7.33415	0.139468	8.099	0.303589
	258.655	0.32586	0.0485239	3.91135	0.145178	5.84358	0.382802	6.81686	0.278132	7.40115	0.142931	8.184	0.303819
	264.795	0.33486	0.0539715	3.97635	0.152244	5.91858	0.390545	6.91986	0.282687	7.50215	0.153885	8.303	0.29924
	270.965	0.34086	0.0569123	4.02835	0.151757	5.98058	0.398523	6.99386	0.284786	7.57215	0.146098	8.375	0.306201
	277.135	0.34686	0.0577466	4.05635	0.155708	6.04858	0.404112	7.04586	0.286977	7.65015	0.148022	8.471	0.300483
	283.275	0.33186	0.0458282	4.07935	0.142822	6.08758	0.404187	7.11486	0.288634	7.70515	0.143458	8.538	0.30178
	289.455	0.34386	0.0468657	4.12335	0.150563	6.12758	0.405595	7.18086	0.282078	7.79115	0.139867	8.618	0.303618
	295.605	0.35286	0.0394571	4.19035	0.15022	6.21058	0.408512	7.26186	0.282154	7.86015	0.14326	8.719	0.304216
	301.775	0.34386	0.0468123	4.21135	0.15296	6.25758	0.418981	7.30886	0.287169	7.93315	0.138273	8.774	0.299452
	307.928	0.35186	0.0511681	4.24335	0.156995	6.31558	0.416417	7.35686	0.294101	7.98315	0.147369	8.86	0.299475
	314.088	0.34586	0.0495387	4.28335	0.152759	6.36358	0.422218	7.41486	0.289775	8.05515	0.134337	8.936	0.294292
	320.248	0.35786	0.0501524	4.32335	0.15678	6.40558	0.415961	7.48886	0.299473	8.12115	0.142101	9.004	0.298148
	326.378	0.33686	0.0571523	4.32835	0.164972	6.45658	0.425187	7.51586	0.296133	8.16815	0.142588	9.061	0.302478
	332.548	0.34986	0.0454365	4.38535	0.164365	6.50758	0.425542	7.58486	0.292693	8.24515	0.133646	9.132	0.302344
	338.728	0.36486	0.0539715	4.44035	0.161389	6.55458	0.424682	7.64786	0.297511	8.31415	0.138283	9.215	0.302115
	344.868	0.34986	0.0454365	4.43935	0.164853	6.58758	0.431469	7.68686	0.298424	8.34515	0.139846	9.258	0.306359
	351.028	0.35786	0.0496715	4.47335	0.166612	6.62558	0.432488	7.73686	0.302277	8.39315	0.143929	9.322	0.30303
	357.188	0.36586	0.0486968	4.50735	0.166534	6.68358	0.429227	7.78886	0.297348	8.45315	0.139582	9.382	0.310369
	363.348	0.36786	0.0567759	4.52735	0.166857	6.70758	0.433683	7.82086	0.29874	8.51115	0.141861	9.43	0.307082
	369.518	0.35886	0.060055	4.55235	0.180261	6.72658	0.434407	7.83386	0.30835	8.52815	0.146214	9.453	0.307641
	375.658	0.36786	0.0567759	4.59535	0.181985	6.78358	0.443725	7.89686	0.30087	8.57715	0.139762	9.53	0.31091
	381.838	0.37386	0.0525181	4.61735	0.174112	6.84358	0.437492	7.94086	0.302581	8.63715	0.138824	9.578	0.311471
	387.988	0.37386	0.0525181	4.64335	0.176132	6.85758	0.432712	7.96286	0.300576	8.66315	0.137438	9.612	0.30774
	394.158	0.37986	0.0486293	4.66935	0.17429	6.88758	0.43517	8.00486	0.305741	8.71715	0.143054	9.68	0.307483
	400.288	0.37186	0.0573073	4.68135	0.178191	6.92558	0.436669	8.03086	0.306813	8.75115	0.142079	9.712	0.316374
	406.458	0.36586	0.0491871	4.70935	0.180023	6.95758	0.452637	8.08086	0.307949	8.77915	0.140469	9.754	0.313005
	412.628	0.37386	0.0525181	4.73735	0.177379	6.99158	0.45367	8.10486	0.307648	8.82515	0.141731	9.8	0.314065
	418.778	0.37986	0.0559664	4.76335	0.181195	7.01158	0.452556	8.13086	0.312252	8.85915	0.140165	9.834	0.315907
	424.948	0.37986	0.0524046	4.77135	0.18483	7.04358	0.445751	8.16686	0.311966	8.89915	0.141731	9.876	0.314891
	431.108	0.37986	0.0671692	4.80335	0.187108	7.05958	0.462176	8.18686	0.3175	8.92715	0.14718	9.908	0.318579
	437.268	0.40286	0.0584591	4.83635	0.185171	7.11058	0.452332	8.22386	0.320669	8.96415	0.143457	9.941	0.315794
	443.428	0.37386	0.0525181	4.83735	0.187038	7.13158	0.452592	8.24086	0.31822	8.99915	0.141731	9.968	0.324784
	449.558	0.37186	0.0530797	4.85735	0.188249	7.15358	0.457854	8.26886	0.322927	9.04315	0.139037	10.004	0.31926
	455.728	0.39486	0.0484541	4.88035	0.188075	7.19658	0.453388	8.30986	0.328825	9.07015	0.139296	10.047	0.319589
	461.898	0.37886	0.0612336	4.87035	0.185845	7.20058	0.456237	8.29386	0.323093	9.06815	0.143389	10.049	0.32409
	468.048	0.37686	0.0593416	4.88235	0.19973	7.20858	0.462015	8.32586	0.321982	9.09015	0.139067	10.061	0.32945
	474.188	0.37186	0.0530797	4.92535	0.193756	7.25558	0.458242	8.34886	0.324072	9.13515	0.128388	10.126	0.331601
	480.338	0.38186	0.0510386	4.92335	0.193402	7.27358	0.465073	8.37486	0.332949	9.16315	0.139305	10.156	0.335149
	486.518	0.38586	0.0587565	4.93935	0.194484	7.28758	0.4575	8.40486	0.324667	9.19915	0.133107	10.172	0.331792
	492.668	0.38786	0.0686725	4.95935	0.20659	7.33558	0.465854	8.42286	0.33433	9.21115	0.142474	10.21	0.340972
	498.818	0.38586	0.0483208	4.97135	0.194713	7.32358	0.462121	8.42886	0.330973	9.22915	0.129405	10.238	0.337752
	504.988	0.37886	0.0580355	4.96835	0.200353	7.34858	0.468675	8.43986	0.338251	9.24815	0.133522	10.251	0.343821
	511.158	0.37086	0.0655803	4.97035	0.203107	7.36858	0.467901	8.45386	0.338601	9.26415	0.139427	10.279	0.352135
	517.328	0.39186	0.0517009	5.00535	0.206838	7.39758	0.469663	8.48486	0.332565	9.30115	0.127785	10.306	0.356755
	523.488	0.37886	0.0546088	5.01235	0.203174	7.37658	0.461819	8.46786	0.337242	9.29815	0.126666	10.309	0.357522
	529.638	0.35886	0.0441686	4.99835	0.210975	7.37458	0.468445	8.47786	0.333044	9.30415	0.127914	10.319	0.355003
	535.768	0.37986	0.0449055	5.01935	0.211404	7.42358	0.471204	8.51086	0.336351	9.34515	0.124787	10.34	0.364396
	541.958	0.37886	0.0580355	5.02435	0.217725	7.42858	0.483569	8.52786	0.339352	9.36415	0.131635	10.373	0.362746
	548.108	0.37986	0.0524046	5.05335	0.214398	7.46558	0.480395	8.54886	0.337494	9.39915	0.124022	10.41	0.36396
	554.249	0.35086	0.0463905	5.04035	0.217555	7.45858	0.480319	8.52386	0.347042	9.39215	0.130541	10.401	0.366473
	560.409	0.41486	0.0549997	5.08835	0.221365	7.52458	0.478745	8.58586	0.348124	9.45815	0.117851	10.479	0.364541
	566.579	0.40586	0.0677845	5.08135	0.225499	7.50958	0.480099	8.57686	0.339782	9.44715	0.125071	10.482	0.373073
	572.729	0.37886	0.0546088	5.08435	0.229196	7.53258	0.486074	8.58386	0.351186	9.46615	0.132078	10.489	0.369144
	578.909	0.39986	0.0655641	5.08135	0.233216	7.54158	0.486314	8.61286	0.345859	9.50115	0.120444	10.512	0.373334
	585.049	0.39386	0.0498365	5.09535	0.229399	7.56558	0.480457	8.59886	0.342893	9.50315	0.116393	10.524	0.375362
	591.209	0.39986	0.0540296	5.10335	0.233209	7.57358	0.477798	8.63686	0.351764	9.52115	0.122205	10.556	0.367335
	597.359	0.39386	0.0461918	5.10735	0.243686	7.59158	0.480584	8.64486	0.345501	9.53515	0.121922	10.552	0.370185
	603.539	0.37886	0.0546088	5.09835	0.244148	7.58258	0.483461	8.62786	0.34984	9.52615	0.120754	10.569	0.368451
	609.679	0.37886	0.0546088	5.10435	0.24695	7.62058	0.4841	8.62986	0.346727	9.54615	0.126216	10.591	0.370942
	615.839	0.39086	0.0596347	5.11435	0.23905	7.60458	0.480032	8.63586	0.353749	9.55415	0.127564	10.609	0.370618
	622.009	0.37386	0.0412604	5.12135	0.252681	7.61558	0.482777	8.65486	0.361338	9.57915	0.119547	10.618	0.372914
	628.159	0.37986	0.0445029	5.11935	0.247681	7.64158	0.481092	8.66086	0.352137	9.57915	0.119547	10.624	0.380609
	634.329	0.40586	0.0677845	5.14935	0.252971	7.66158	0.483764	8.70086	0.360788	9.61115	0.129586	10.652	0.369542
	640.469	0.38486	0.0547742	5.14635	0.249801	7.66858	0.482486	8.66786	0.359023	9.60215	0.120219	10.665	0.378608
	646.659	0.41186	0.0518646	5.15535	0.257541	7.67958	0.484323	8.69286	0.361959	9.64115	0.117649	10.686	0.381616
	652.809	0.37886	0.0546088	5.15035	0.262235	7.68058	0.49273	8.67986	0.360062	9.62615	0.12491	10.685	0.380623
	658.969	0.38486	0.0570982	5.16635	0.261743	7.69258	0.474288	8.69186	0.362045	9.63215	0.120219	10.699	0.379494
	665.099	0.40586	0.0491106	5.16735	0.265806	7.70958	0.48076	8.71286	0.357938	9.64715	0.116637	10.726	0.376102
	671.282	0.41386	0.0421986	5.17935	0.264567	7.70958	0.48076	8.72686	0.366371	9.67715	0.119039	10.746	0.378553
	677.432	0.35286	0.0488488	5.15835	0.268803	7.69458	0.477141	8.68386	0.354598	9.64215	0.123561	10.733	0.386616
	683.592	0.37886	0.0546088	5.18035	0.261203	7.71258	0.48438	8.72786	0.367945	9.67015	0.127719	10.753	0.387947
	689.732	0.39286	0.0529505	5.20035	0.264949	7.72658	0.483882	8.72586	0.375654	9.69015	0.120865	10.775	0.382746
	695.922	0.39686	0.0594843	5.20835	0.268627	7.74058	0.472762	8.74786	0.367237	9.69615	0.122192	10.781	0.390142
	702.072	0.38286	0.0547861	5.22235	0.273249	7.74658	0.484079	8.75186	0.368909	9.70415	0.124187	10.793	0.383383
	708.242	0.39886	0.0523816	5.23635	0.273168	7.76058	0.475848	8.77186	0.374662	9.71415	0.121694	10.805	0.388048
	714.402	0.41386	0.0635789	5.24935	0.267029	7.78158	0.478218	8.78086	0.366203	9.71915	0.126685	10.826	0.392977
	720.542	0.37086	0.0713551	5.21635	0.272798	7.72658	0.480463	8.75786	0.373997	9.71015	0.129717	10.803	0.391837
	726.712	0.39286	0.0526094	5.24235	0.268016	7.76658	0.480862	8.78386	0.370383	9.73615	0.126331	10.819	0.401592
	732.842	0.41386	0.0635789	5.26335	0.275734	7.78758	0.480506	8.80686	0.374809	9.76515	0.124618	10.826	0.397897
	739.012	0.36286	0.0695181	5.23035	0.264685	7.76058	0.486104	8.77986	0.373059	9.72415	0.127411	10.813	0.402891
	745.192	0.38186	0.079015	5.24535	0.272557	7.76758	0.489805	8.80286	0.379113	9.77115	0.130569	10.842	0.416005
	751.352	0.37886	0.0676395	5.23635	0.270061	7.76658	0.48437	8.81186	0.372624	9.75615	0.123084	10.847	0.416785
	757.502	0.37286	0.0658712	5.24835	0.268109	7.75258	0.487864	8.81386	0.37179	9.77215	0.129836	10.847	0.414563
	763.672	0.39286	0.0526094	5.26835	0.272215	7.80058	0.485621	8.84586	0.370226	9.79015	0.115198	10.873	0.408353
	769.822	0.36986	0.0833573	5.27135	0.273074	7.78758	0.48593	8.84886	0.373518	9.80715	0.137805	10.894	0.408153
	775.982	0.38786	0.0789776	5.27735	0.271467	7.79558	0.483831	8.84886	0.373518	9.79315	0.132084	10.902	0.421067
	782.142	0.36486	0.0639393	5.26235	0.264694	7.79658	0.475108	8.85586	0.368459	9.79015	0.121624	10.893	0.413273
	788.352	0.37086	0.0659418	5.27035	0.271972	7.79458	0.4808	8.85786	0.376507	9.79815	0.122041	10.893	0.414837
	794.462	0.36486	0.0659411	5.28235	0.272326	7.80258	0.489868	8.84186	0.376223	9.81015	0.123416	10.907	0.417926
	800.602	0.37886	0.0676395	5.28235	0.261961	7.80258	0.482088	8.85786	0.376507	9.82015	0.121849	10.913	0.415131
	806.762	0.35086	0.0501703	5.27035	0.262459	7.79058	0.481403	8.83786	0.374067	9.81215	0.116974	10.885	0.412141
	812.902	0.39686	0.0491339	5.31635	0.26372	7.81458	0.483293	8.89386	0.366756	9.85815	0.117223	10.927	0.419355
	819.082	0.37686	0.0651567	5.29635	0.269016	7.80058	0.487116	8.88386	0.370918	9.84415	0.124295	10.927	0.422064
	825.222	0.35286	0.0526094	5.27035	0.255215	7.79658	0.479809	8.84986	0.374449	9.83415	0.123731	10.915	0.416244
	831.412	0.38586	0.0790364	5.30535	0.270219	7.83758	0.487251	8.91686	0.379183	9.89515	0.133123	10.94	0.426014
	837.572	0.35586	0.0790364	5.28735	0.273704	7.80158	0.48368	8.88086	0.375264	9.85715	0.135256	10.942	0.422832
	843.712	0.39186	0.0783827	5.32335	0.262141	7.83758	0.487251	8.91086	0.375264	9.87515	0.137954	10.984	0.424041
	849.862	0.37886	0.0667864	5.29635	0.267924	7.82258	0.482693	8.90186	0.375954	9.87215	0.136094	10.961	0.427182
	856.045	0.35586	0.0790364	5.29135	0.267254	7.81358	0.482358	8.89486	0.375319	9.88915	0.142713	10.956	0.429853
	862.175	0.37686	0.0651567	5.30235	0.262228	7.82858	0.486253	8.90786	0.375354	9.89215	0.138953	10.983	0.425369
	868.345	0.35586	0.0790364	5.30735	0.267081	7.82558	0.481729	8.90486	0.378253	9.89515	0.142323	10.968	0.42453
	874.515	0.36186	0.077249	5.29935	0.269954	7.82558	0.485262	8.89286	0.382334	9.88315	0.141133	10.98	0.42734
	880.685	0.37086	0.0659418	5.30835	0.263224	7.85458	0.486505	8.90186	0.376637	9.91015	0.13549	11.017	0.433254
	886.845	0.37886	0.070179	5.30835	0.266408	7.86058	0.480642	8.92786	0.380998	9.92015	0.125708	11.011	0.435946
	893.005	0.35586	0.0790364	5.30735	0.28022	7.84558	0.483565	8.90086	0.387569	9.91715	0.140113	11.002	0.434139
	899.125	0.33586	0.0617697	5.29535	0.266896	7.82758	0.485354	8.87886	0.377808	9.88115	0.128736	10.976	0.435334
	905.315	0.36186	0.0829885	5.30535	0.278095	7.85158	0.484497	8.89286	0.382334	9.90915	0.142414	11.002	0.435439
	911.445	0.37186	0.0809546	5.31335	0.282272	7.85358	0.486211	8.91286	0.390213	9.92315	0.137724	11.014	0.439764
	917.636	0.36186	0.0783827	5.30735	0.27803	7.85358	0.486211	8.90886	0.393429	9.93915	0.14036	11.008	0.439257
	923.776	0.32686	0.0738988	5.26435	0.268686	7.83858	0.491285	8.87386	0.385828	9.87415	0.139996	10.993	0.445973
	929.926	0.36786	0.0764624	5.29935	0.275969	7.87358	0.488586	8.92286	0.395692	9.93915	0.138573	11.026	0.454579
	936.096	0.36986	0.0789428	5.29935	0.273744	7.88158	0.488294	8.93486	0.384786	9.94115	0.137855	11.014	0.448385
	942.246	0.32886	0.090725	5.27635	0.275365	7.86658	0.490693	8.90586	0.38765	9.91815	0.146571	11.007	0.447596
	948.406	0.36186	0.0783827	5.30135	0.276595	7.88158	0.489841	8.92886	0.394567	9.94715	0.137805	11.034	0.451152
	954.556	0.36986	0.0789428	5.28735	0.278389	7.88758	0.478935	8.93486	0.391099	9.93315	0.138536	11.034	0.449166
	960.736	0.36986	0.0767107	5.29335	0.273961	7.88758	0.478935	8.93486	0.391788	9.94515	0.143695	11.034	0.451152
	966.886	0.34986	0.0773736	5.29335	0.273961	7.89358	0.490266	8.92686	0.401897	9.95315	0.141133	11.048	0.44815
	973.048	0.36186	0.0783827	5.29935	0.275452	7.90158	0.48368	8.94086	0.394922	9.96515	0.134647	11.042	0.445662
	979.188	0.38486	0.0907357	5.30235	0.288483	7.92258	0.491685	8.94186	0.404808	9.97415	0.150717	11.055	0.454254
	985.358	0.34386	0.0626707	5.26135	0.278545	7.88158	0.48116	8.91286	0.39612	9.93915	0.125737	11.026	0.449451
	991.538	0.39086	0.0633417	5.30235	0.281026	7.93058	0.487969	8.95986	0.405532	9.99215	0.130736	11.085	0.454837
	997.698	0.32086	0.0745919	5.25835	0.278667	7.87458	0.480969	8.91186	0.414552	9.93615	0.135848	11.029	0.455768
	1003.85	0.36386	0.0775335	5.28735	0.284384	7.91558	0.487329	8.93886	0.40944	9.97715	0.137805	11.07	0.452474
	1009.99	0.36386	0.0797425	5.28135	0.282581	7.92358	0.485285	8.93886	0.40944	9.99115	0.135327	11.07	0.452474
	1016.14	0.34886	0.0923922	5.27235	0.282281	7.92058	0.492141	8.91786	0.408643	9.97615	0.140209	11.059	0.452961
	1022.3	0.36986	0.0778173	5.29335	0.279889	7.92958	0.488778	8.93286	0.40798	9.99115	0.133648	11.088	0.446177
	1028.47	0.38586	0.0745274	5.31735	0.284384	7.96558	0.481311	8.96886	0.408903	10.0292	0.133762	11.126	0.443096
	1034.64	0.34886	0.0914324	5.27235	0.282575	7.92058	0.492141	8.91786	0.414953	9.97815	0.142702	11.079	0.454757
	1040.81	0.35786	0.0793523	5.27335	0.274681	7.93558	0.488618	8.93286	0.412114	9.99715	0.134894	11.116	0.447655
	1046.97	0.34386	0.0626707	5.26735	0.276373	7.91558	0.487261	8.91286	0.409154	9.99115	0.123131	11.094	0.441744
	1053.13	0.36786	0.0764624	5.28135	0.282875	7.95158	0.495808	8.92686	0.415387	10.0112	0.132637	11.1	0.452474
	1059.25	0.35586	0.0779472	5.28735	0.280737	7.94958	0.488384	8.93286	0.423178	10.0012	0.134331	11.122	0.447953
	1065.43	0.34686	0.0902489	5.27235	0.278607	7.93458	0.49422	8.91786	0.417234	9.98415	0.145753	11.101	0.453222
	1071.6	0.34386	0.0612912	5.25935	0.269489	7.93558	0.4883	8.91286	0.421134	9.98715	0.124364	11.122	0.445398
	1077.73	0.33186	0.0600953	5.27335	0.271746	7.92158	0.484638	8.90686	0.423736	9.98515	0.127762	11.122	0.452031
	1083.9	0.34986	0.0750949	5.29335	0.276183	7.94758	0.488293	8.93486	0.4316	10.0192	0.132477	11.136	0.452108
	1090.06	0.34386	0.0612912	5.27335	0.271746	7.94758	0.483999	8.90086	0.430543	9.98115	0.124954	11.122	0.452031
	1096.22	0.34386	0.0568787	5.26535	0.268192	7.93558	0.499643	8.90886	0.426171	9.99115	0.123131	11.114	0.451648
	1102.38	0.34386	0.0568787	5.25735	0.263039	7.93558	0.490484	8.90086	0.421928	9.99115	0.123131	11.124	0.45447
	1108.53	0.32886	0.0902775	5.26835	0.26977	7.94058	0.495332	8.91986	0.438938	10.0102	0.142685	11.135	0.45381
	1114.69	0.35186	0.0777348	5.27735	0.269896	7.96358	0.494556	8.94686	0.443137	10.0312	0.134331	11.15	0.451216
	1120.85	0.33786	0.059334	5.27135	0.263604	7.93558	0.490484	8.91486	0.435276	10.0132	0.12419	11.142	0.447128
	1127.01	0.35786	0.0759958	5.30735	0.274299	7.95558	0.501246	8.94086	0.441816	10.0392	0.138573	11.15	0.451216
	1133.15	0.32886	0.090725	5.28635	0.282978	7.94658	0.502179	8.91986	0.440732	10.0122	0.147533	11.141	0.46258
	1139.33	0.33786	0.0578282	5.28135	0.272165	7.93558	0.498815	8.90886	0.438964	10.0212	0.128736	11.13	0.448513
	1145.48	0.36386	0.0752758	5.30735	0.28022	7.96958	0.495837	8.94286	0.444079	10.0412	0.137855	11.162	0.45421
	1151.63	0.35186	0.0777348	5.30735	0.27803	7.96358	0.494556	8.94086	0.441204	10.0332	0.138536	11.164	0.4588
	1157.81	0.34286	0.0896817	5.29835	0.279939	7.94058	0.50538	8.92786	0.446716	10.0242	0.150036	11.133	0.46188
	1163.95	0.31686	0.0732112	5.27835	0.282309	7.93458	0.496975	8.90786	0.437671	10.0122	0.138807	11.133	0.461303
	1170.11	0.35186	0.0777348	5.31135	0.274752	7.97558	0.501229	8.94886	0.441565	10.0452	0.136114	11.154	0.456836
	1176.3	0.32586	0.0600279	5.29935	0.264265	7.94358	0.496752	8.92886	0.440836	10.0392	0.124711	11.156	0.456136
	1182.45	0.34886	0.0895259	5.29035	0.281272	7.94058	0.490929	8.92586	0.451228	10.0302	0.148623	11.139	0.463907
	1188.6	0.33786	0.0578282	5.29935	0.264265	7.94358	0.496752	8.92086	0.444344	10.0192	0.127894	11.134	0.458727
	1194.74	0.35786	0.0759958	5.32135	0.27375	7.97958	0.495536	8.94086	0.448619	10.0452	0.136114	11.184	0.45802
	1200.92	0.34886	0.0923922	5.32035	0.277804	7.94858	0.50154	8.91786	0.454621	10.0242	0.145384	11.163	0.457088
	1207.06	0.33186	0.0600953	5.31335	0.270148	7.95358	0.489462	8.92286	0.450628	10.0252	0.126869	11.17	0.452954
	1213.23	0.33686	0.0916032	5.31035	0.28467	7.96458	0.492835	8.93186	0.450848	10.0462	0.141973	11.175	0.458199
	1219.4	0.31686	0.0732112	5.28435	0.273359	7.94658	0.501721	8.91186	0.451512	10.0162	0.133486	11.155	0.454147
	1225.56	0.33786	0.059334	5.30735	0.2668	7.95358	0.491616	8.92886	0.45014	10.0392	0.129498	11.164	0.452322
	1231.72	0.34986	0.0616498	5.29935	0.264265	7.94158	0.501663	8.93686	0.445088	10.0472	0.132211	11.184	0.446922
	1237.85	0.33786	0.059334	5.30735	0.2668	7.95558	0.489947	8.93686	0.445088	10.0412	0.119894	11.172	0.446622
	1244.04	0.34386	0.060882	5.30135	0.269272	7.95558	0.495133	8.93686	0.445088	10.0612	0.12193	11.184	0.446922
	1250.19	0.32286	0.074592	5.30435	0.268988	7.94058	0.496896	8.92186	0.447048	10.0322	0.134206	11.163	0.446108
	1256.32	0.30186	0.0594175	5.28335	0.262348	7.91358	0.498707	8.90686	0.445088	10.0172	0.127526	11.134	0.452322
	1262.49	0.32986	0.0575999	5.30735	0.268649	7.94758	0.497536	8.93486	0.43992	10.0392	0.120753	11.158	0.456011
	1268.67	0.36986	0.0786254	5.33935	0.274726	7.95358	0.496653	8.95486	0.450893	10.0652	0.127858	11.202	0.455877
	1274.83	0.32086	0.069317	5.29835	0.273365	7.92658	0.500932	8.90386	0.442703	10.0282	0.124804	11.181	0.462242
	1280.98	0.36386	0.0783446	5.33335	0.274611	7.94758	0.49835	8.94886	0.4513	10.0592	0.12676	11.202	0.463629
	1287.14	0.32086	0.072638	5.31235	0.279802	7.90858	0.506248	8.91386	0.452078	10.0322	0.131562	11.181	0.463201
	1293.29	0.33186	0.0618501	5.31935	0.272132	7.93158	0.492151	8.91086	0.444188	10.0332	0.122002	11.188	0.456642
	1299.45	0.33786	0.059334	5.30135	0.263332	7.90958	0.501948	8.93486	0.449733	10.0412	0.121136	11.198	0.466424
	1305.62	0.34086	0.0897224	5.31235	0.275571	7.92658	0.503123	8.94586	0.458208	10.0442	0.133431	11.201	0.46087
	1311.77	0.33786	0.059334	5.32935	0.261651	7.92158	0.49835	8.92686	0.445022	10.0392	0.118189	11.196	0.462353
	1317.92	0.32286	0.0725877	5.31835	0.275451	7.90458	0.493826	8.91386	0.452078	10.0242	0.120154	11.183	0.461666
	1324.1	0.31686	0.0726559	5.32035	0.266366	7.88658	0.498618	8.91186	0.450658	10.0022	0.12138	11.175	0.475375
	1330.27	0.34386	0.0630128	5.32135	0.26256	7.91358	0.490364	8.91486	0.449266	10.0392	0.118189	11.204	0.459332
	1336.39	0.33486	0.0761624	5.31835	0.26369	7.90658	0.503704	8.91986	0.451672	10.0162	0.117026	11.197	0.461953
	1342.55	0.34286	0.0922726	5.34635	0.269361	7.93458	0.504636	8.93386	0.455418	10.0382	0.13682	11.217	0.465223
	1348.73	0.32886	0.0726542	5.32635	0.268256	7.91458	0.501624	8.91186	0.444876	10.0302	0.12408	11.203	0.459753
	1354.89	0.30286	0.0941235	5.30435	0.266725	7.87858	0.501715	8.88786	0.459219	10.0182	0.138313	11.169	0.468239
	1361.04	0.32286	0.0740471	5.33835	0.258882	7.90658	0.496616	8.90786	0.455907	10.0302	0.11881	11.197	0.461953
	1367.19	0.31386	0.0636523	5.30335	0.260353	7.89158	0.494852	8.88486	0.449266	10.0012	0.113538	11.188	0.462856
	1373.36	0.33486	0.0717754	5.33235	0.270265	7.90058	0.495655	8.91186	0.445371	10.0362	0.121402	11.197	0.469507
	1379.53	0.34386	0.0587297	5.33935	0.256222	7.92758	0.48993	8.91486	0.451242	10.0452	0.111209	11.23	0.466304
	1385.65	0.33786	0.0615185	5.35135	0.255501	7.92158	0.486194	8.91486	0.449266	10.0372	0.112222	11.226	0.465189
	1391.85	0.33786	0.0638712	5.33935	0.251421	7.91558	0.485213	8.92886	0.451526	10.0512	0.113974	11.226	0.465189
	1397.99	0.31686	0.0714315	5.31835	0.259027	7.90058	0.492911	8.89786	0.446579	10.0302	0.119176	11.209	0.465349
	1404.15	0.34986	0.0583375	5.34735	0.262952	7.91558	0.491134	8.93486	0.449133	10.0392	0.112644	11.232	0.467912
	1410.32	0.32286	0.0731884	5.33235	0.257543	7.91458	0.490355	8.92586	0.450649	10.0242	0.120154	11.223	0.46534
	1416.45	0.31686	0.0726559	5.32035	0.262298	7.91458	0.490355	8.91986	0.453053	10.0302	0.11881	11.217	0.469777
	1422.63	0.31686	0.0714315	5.33235	0.263051	7.91458	0.485211	8.92586	0.44916	10.0242	0.120154	11.223	0.467581
	1428.79	0.32886	0.0705948	5.33235	0.259549	7.91458	0.485211	8.92586	0.44916	10.0242	0.120154	11.229	0.463072
	1434.93	0.31686	0.0714315	5.32635	0.258187	7.92058	0.487084	8.93186	0.459782	10.0302	0.119872	11.237	0.475546
	1441.12	0.32086	0.0734367	5.31235	0.261722	7.93258	0.48922	8.94386	0.453458	10.0162	0.120669	11.241	0.46426
	1447.24	0.33786	0.0578282	5.35335	0.258053	7.92958	0.490279	8.96686	0.451002	10.0252	0.114812	11.244	0.469069
	1453.4	0.33686	0.0916032	5.33835	0.263464	7.93458	0.485959	8.97186	0.45627	10.0322	0.134198	11.255	0.469703
	1459.58	0.32986	0.0589235	5.34135	0.256403	7.94958	0.482299	8.97486	0.442309	10.0252	0.114812	11.264	0.459527
	1465.73	0.34986	0.0779723	5.34735	0.263023	7.94358	0.484958	8.98686	0.453689	10.0452	0.120497	11.276	0.464995
	1471.88	0.31486	0.0722525	5.32635	0.263674	7.92858	0.483209	8.94586	0.445975	10.0042	0.122221	11.241	0.46426
	1478.06	0.32086	0.0716625	5.32035	0.266366	7.92658	0.488325	8.94586	0.445975	10.0122	0.120974	11.249	0.46886
	1484.19	0.32086	0.0716625	5.32635	0.262319	7.92858	0.478083	8.97386	0.444112	10.0062	0.119715	11.241	0.469361
	1490.36	0.32686	0.0715094	5.32035	0.266366	7.92058	0.484712	8.97186	0.447167	9.99815	0.116266	11.223	0.460359
	1496.55	0.32986	0.0581978	5.34135	0.260337	7.92958	0.481016	8.96686	0.451376	10.0192	0.111533	11.25	0.459695
	1502.68	0.33486	0.0903555	5.33835	0.267104	7.94858	0.481242	8.99186	0.450543	10.0262	0.131769	11.277	0.464141

## Sheet: Figure 3C
Figure 3C
	Experiment:					Theory:	Absorbance @532 nm
	nAuNP (µm-3)		Absorbance @532 nm			nAuNP (µm-3)	Mean	Upper Bound	Lower Bound
	Mean	Error				100	0.05994	0.1235	0.02758
	264.406	58.7571	0.217			116.667	0.06993	0.144083	0.0321767
	315.216	93.0959	0.159			133.333	0.07992	0.164667	0.0367733
	380.481	65.9941	0.279			150	0.08991	0.18525	0.04137		Parameters:
	429.213	60.9062	0.272			166.667	0.0999	0.205833	0.0459667		σ_abs (µm^2)	Mean	1.38e-07	for 1.9 nm AuNPs
	608.329	59.9181	0.477			183.333	0.10989	0.226417	0.0505633			Upper Bound	2.85e-07
	612.322	17.2122	0.313			200	0.11988	0.247	0.05516			Lower Bound	6.35e-08
	708.902	58.5952	0.452			216.667	0.12987	0.267583	0.0597567		𝑙 (µm)	10000
	922.412	17.1929	0.488			233.333	0.13986	0.288167	0.0643533
	994.677	62.0694	0.664			250	0.14985	0.30875	0.06895
	1098.87	54.2397	0.823			266.667	0.15984	0.329333	0.0735467
	1210.69	17.5578	0.731			283.333	0.16983	0.349917	0.0781433
	1222.17	53.9863	0.98			300	0.17982	0.3705	0.08274
	1266.81	17.6681	0.746			316.667	0.18981	0.391083	0.0873367
	1535.2	54.3858	0.95			333.333	0.1998	0.411667	0.0919333
	2010.78	20.255	1.508			350	0.20979	0.43225	0.09653
	2476.41	46.1077	1.808			366.667	0.21978	0.452833	0.101127
	2544.19	70.0835	1.952			383.333	0.22977	0.473417	0.105723
						400	0.23976	0.494	0.11032
						416.667	0.24975	0.514583	0.114917
						433.333	0.25974	0.535167	0.119513
						450	0.26973	0.55575	0.12411
						466.667	0.27972	0.576333	0.128707
						483.333	0.28971	0.596917	0.133303
						500	0.2997	0.6175	0.1379
						516.667	0.30969	0.638083	0.142497
						533.333	0.31968	0.658667	0.147093
						550	0.32967	0.67925	0.15169
						566.667	0.33966	0.699833	0.156287
						583.333	0.34965	0.720417	0.160883
						600	0.35964	0.741	0.16548
						616.667	0.36963	0.761583	0.170077
						633.333	0.37962	0.782167	0.174673
						650	0.38961	0.80275	0.17927
						666.667	0.3996	0.823333	0.183867
						683.333	0.40959	0.843917	0.188463
						700	0.41958	0.8645	0.19306
						716.667	0.42957	0.885083	0.197657
						733.333	0.43956	0.905667	0.202253
						750	0.44955	0.92625	0.20685
						766.667	0.45954	0.946833	0.211447
						783.333	0.46953	0.967417	0.216043
						800	0.47952	0.988	0.22064
						816.667	0.48951	1.00858	0.225237
						833.333	0.4995	1.02917	0.229833
						850	0.50949	1.04975	0.23443
						866.667	0.51948	1.07033	0.239027
						883.333	0.52947	1.09092	0.243623
						900	0.53946	1.1115	0.24822
						916.667	0.54945	1.13208	0.252817
						933.333	0.55944	1.15267	0.257413
						950	0.56943	1.17325	0.26201
						966.667	0.57942	1.19383	0.266607
						983.333	0.58941	1.21442	0.271203
						1000	0.5994	1.235	0.2758
						1016.67	0.60939	1.25558	0.280397
						1033.33	0.61938	1.27617	0.284993
						1050	0.62937	1.29675	0.28959
						1066.67	0.63936	1.31733	0.294187
						1083.33	0.64935	1.33792	0.298783
						1100	0.65934	1.3585	0.30338
						1116.67	0.66933	1.37908	0.307977
						1133.33	0.67932	1.39967	0.312573
						1150	0.68931	1.42025	0.31717
						1166.67	0.6993	1.44083	0.321767
						1183.33	0.70929	1.46142	0.326363
						1200	0.71928	1.482	0.33096
						1216.67	0.72927	1.50258	0.335557
						1233.33	0.73926	1.52317	0.340153
						1250	0.74925	1.54375	0.34475
						1266.67	0.75924	1.56433	0.349347
						1283.33	0.76923	1.58492	0.353943
						1300	0.77922	1.6055	0.35854
						1316.67	0.78921	1.62608	0.363137
						1333.33	0.7992	1.64667	0.367733
						1350	0.80919	1.66725	0.37233
						1366.67	0.81918	1.68783	0.376927
						1383.33	0.82917	1.70842	0.381523
						1400	0.83916	1.729	0.38612
						1416.67	0.84915	1.74958	0.390717
						1433.33	0.85914	1.77017	0.395313
						1450	0.86913	1.79075	0.39991
						1466.67	0.87912	1.81133	0.404507
						1483.33	0.88911	1.83192	0.409103
						1500	0.8991	1.8525	0.4137
						1516.67	0.90909	1.87308	0.418297
						1533.33	0.91908	1.89367	0.422893
						1550	0.92907	1.91425	0.42749
						1566.67	0.93906	1.93483	0.432087
						1583.33	0.94905	1.95542	0.436683
						1600	0.95904	1.976	0.44128
						1616.67	0.96903	1.99658	0.445877
						1633.33	0.97902	2.01717	0.450473
						1650	0.98901	2.03775	0.45507
						1666.67	0.999	2.05833	0.459667
						1683.33	1.00899	2.07892	0.464263
						1700	1.01898	2.0995	0.46886
						1716.67	1.02897	2.12008	0.473457
						1733.33	1.03896	2.14067	0.478053
						1750	1.04895	2.16125	0.48265
						1766.67	1.05894	2.18183	0.487247
						1783.33	1.06893	2.20242	0.491843
						1800	1.07892	2.223	0.49644
						1816.67	1.08891	2.24358	0.501037
						1833.33	1.0989	2.26417	0.505633
						1850	1.10889	2.28475	0.51023
						1866.67	1.11888	2.30533	0.514827
						1883.33	1.12887	2.32592	0.519423
						1900	1.13886	2.3465	0.52402
						1916.67	1.14885	2.36708	0.528617
						1933.33	1.15884	2.38767	0.533213
						1950	1.16883	2.40825	0.53781
						1966.67	1.17882	2.42883	0.542407
						1983.33	1.18881	2.44942	0.547003
						2000	1.1988	2.47	0.5516
						2016.67	1.20879	2.49058	0.556197
						2033.33	1.21878	2.51117	0.560793
						2050	1.22877	2.53175	0.56539
						2066.67	1.23876	2.55233	0.569987
						2083.33	1.24875	2.57292	0.574583
						2100	1.25874	2.5935	0.57918
						2116.67	1.26873	2.61408	0.583777
						2133.33	1.27872	2.63467	0.588373
						2150	1.28871	2.65525	0.59297
						2166.67	1.2987	2.67583	0.597567
						2183.33	1.30869	2.69642	0.602163
						2200	1.31868	2.717	0.60676
						2216.67	1.32867	2.73758	0.611357
						2233.33	1.33866	2.75817	0.615953
						2250	1.34865	2.77875	0.62055
						2266.67	1.35864	2.79933	0.625147
						2283.33	1.36863	2.81992	0.629743
						2300	1.37862	2.8405	0.63434
						2316.67	1.38861	2.86108	0.638937
						2333.33	1.3986	2.88167	0.643533
						2350	1.40859	2.90225	0.64813
						2366.67	1.41858	2.92283	0.652727
						2383.33	1.42857	2.94342	0.657323
						2400	1.43856	2.964	0.66192
						2416.67	1.44855	2.98458	0.666517
						2433.33	1.45854	3.00517	0.671113
						2450	1.46853	3.02575	0.67571
						2466.67	1.47852	3.04633	0.680307
						2483.33	1.48851	3.06692	0.684903
						2500	1.4985	3.0875	0.6895
						2516.67	1.50849	3.10808	0.694097
						2533.33	1.51848	3.12867	0.698693
						2550	1.52847	3.14925	0.70329
						2566.67	1.53846	3.16983	0.707887
						2583.33	1.54845	3.19042	0.712483
						2600	1.55844	3.211	0.71708

## Sheet: Figure 3D
Figure 3D
	Experiment:						Theory:	ΔT (K)
	δ (µm)	ΔT (K)					δ (µm)	Mean	Upper Bound	Lower Bound
		Mean	St. Dev.				0.175	11.1687	12.23	6.89802
	0.304	11.0727	0.714897				0.187167	11.1687	12.23	6.89787
	0.383	9.47733	0.586964				0.199333	11.1681	12.23	6.89701
	0.482	6.734	0.538649				0.2115	11.1657	12.2299	6.89372		Parameters:
	0.608	4.10033	0.570689				0.223667	11.1578	12.2298	6.88456		P(W)	0.18
	0.766	2.404	0.571044				0.235833	11.1385	12.2292	6.86433		𝜷 (W/K)	0.014427
	0.965	1.04867	0.430484				0.248	11.0995	12.2271	6.82702		χ_AuNP	262
	1.216	0.480333	0.275359				0.260167	11.0321	12.2213	6.76702		𝑙 (µm)	10000
	1.532	0.202	0.0858079				0.272333	10.9285	12.2081	6.68032		σ_abs (µm^2)	Mean	1.6473e-07	for 2 nm AuNPs
	1.93	0.126	0.140801				0.2845	10.7836	12.1824	6.56513			Upper Bound	2.9694e-07
							0.296667	10.5956	12.1384	6.42191			Lower Bound	9.1489e-08
							0.308833	10.3657	12.0703	6.25297		σ_ext (µm^2)	Mean	4.8197e-05	for 2 nm AuNPs and 100 nm polymersomes
							0.321	10.0975	11.9733	6.06196			Upper Bound	7.9369e-05
							0.333167	9.79657	11.8439	5.85325			Lower Bound	4.3501e-05
							0.345333	9.46932	11.6808	5.63141
							0.3575	9.1224	11.4841	5.40087
							0.369667	8.76226	11.2556	5.16564
							0.381833	8.3948	10.9985	4.92924
							0.394	8.02518	10.7165	4.69458
							0.406167	7.65772	10.414	4.46403
							0.418333	7.29599	10.0955	4.23941
							0.4305	6.94276	9.76524	4.02209
							0.442667	6.60015	9.42733	3.81303
							0.454833	6.2697	9.08545	3.61287
							0.467	5.95246	8.74285	3.42198
							0.479167	5.64907	8.40231	3.2405
							0.491333	5.35985	8.06617	3.06842
							0.5035	5.08485	7.73632	2.9056
							0.515667	4.82393	7.4143	2.7518
							0.527833	4.57681	7.10128	2.60671
							0.54	4.34308	6.79814	2.46998
							0.552167	4.12226	6.50548	2.34123
							0.564333	3.91382	6.22371	2.22006
							0.5765	3.71718	5.95305	2.10608
							0.588667	3.53177	5.69356	1.99888
							0.600833	3.35699	5.44519	1.89807
							0.613	3.19228	5.20779	1.80326
							0.625167	3.03705	4.98114	1.7141
							0.637333	2.89076	4.76496	1.63023
							0.6495	2.75289	4.55893	1.55131
							0.661667	2.62291	4.36269	1.47703
							0.673833	2.50035	4.17587	1.4071
							0.686	2.38476	3.99809	1.34123
							0.698167	2.2757	3.82896	1.27916
							0.710333	2.17276	3.66808	1.22065
							0.7225	2.07557	3.51509	1.16546
							0.734667	1.98376	3.36958	1.11339
							0.746833	1.89699	3.23121	1.06422
							0.759	1.81495	3.09961	1.01778
							0.771167	1.73735	2.97443	0.97388
							0.783333	1.66392	2.85535	0.932371
							0.7955	1.59438	2.74204	0.893099
							0.807667	1.52851	2.63421	0.855921
							0.819833	1.46607	2.53157	0.820706
							0.832	1.40687	2.43383	0.787334
							0.844167	1.35069	2.34075	0.755691
							0.856333	1.29737	2.25208	0.725669
							0.8685	1.24673	2.16757	0.697172
							0.880667	1.19861	2.08701	0.670107
							0.892833	1.15286	2.01018	0.644388
							0.905	1.10934	1.9369	0.619936
							0.917167	1.06793	1.86697	0.596676
							0.929333	1.02851	1.80021	0.574538
							0.9415	0.990947	1.73647	0.553458
							0.953667	0.955151	1.67557	0.533375
							0.965833	0.92102	1.61738	0.514233
							0.978	0.888461	1.56175	0.495977
							0.990167	0.857386	1.50854	0.47856
							1.00233	0.827715	1.45765	0.461934
							1.0145	0.79937	1.40894	0.446056
							1.02667	0.772281	1.36231	0.430885
							1.03883	0.74638	1.31765	0.416383
							1.051	0.721605	1.27486	0.402515
							1.06317	0.697895	1.23385	0.389247
							1.07533	0.675197	1.19454	0.376547
							1.0875	0.653456	1.15683	0.364386
							1.09967	0.632626	1.12065	0.352736
							1.11183	0.612658	1.08593	0.341571
							1.124	0.59351	1.05259	0.330866
							1.13617	0.575141	1.02058	0.320598
							1.14833	0.557512	0.989815	0.310746
							1.1605	0.540588	0.960252	0.301289
							1.17267	0.524333	0.931829	0.292208
							1.18483	0.508715	0.904495	0.283484
							1.197	0.493705	0.878199	0.2751
							1.20917	0.479272	0.852893	0.26704
							1.22133	0.465391	0.828532	0.259289
							1.2335	0.452035	0.805074	0.251833
							1.24567	0.43918	0.782477	0.244657
							1.25783	0.426803	0.760705	0.237748
							1.27	0.414882	0.73972	0.231095
							1.28217	0.403397	0.719487	0.224686
							1.29433	0.392329	0.699974	0.21851
							1.3065	0.381657	0.68115	0.212556
							1.31867	0.371367	0.662986	0.206815
							1.33083	0.361439	0.645452	0.201277
							1.343	0.35186	0.628523	0.195934
							1.35517	0.342613	0.612174	0.190777
							1.36733	0.333685	0.596379	0.185798
							1.3795	0.325063	0.581115	0.18099
							1.39167	0.316732	0.566363	0.176345
							1.40383	0.308682	0.552099	0.171857
							1.416	0.300901	0.538305	0.167519
							1.42817	0.293377	0.524961	0.163324
							1.44033	0.2861	0.51205	0.159268
							1.4525	0.279061	0.499554	0.155344
							1.46467	0.272249	0.487458	0.151548
							1.47683	0.265656	0.475745	0.147873
							1.489	0.259272	0.4644	0.144316
							1.50117	0.25309	0.45341	0.140871
							1.51333	0.247103	0.442761	0.137534
							1.5255	0.241301	0.43244	0.134302
							1.53767	0.235679	0.422434	0.131169
							1.54983	0.230229	0.412731	0.128133
							1.562	0.224945	0.403321	0.125189
							1.57417	0.219821	0.394193	0.122334
							1.58633	0.21485	0.385336	0.119566
							1.5985	0.210028	0.37674	0.116879
							1.61067	0.205348	0.368395	0.114272
							1.62283	0.200805	0.360294	0.111742
							1.635	0.196395	0.352427	0.109286
							1.64717	0.192112	0.344785	0.106901
							1.65933	0.187953	0.337361	0.104584
							1.6715	0.183912	0.330147	0.102334
							1.68367	0.179986	0.323136	0.100148
							1.69583	0.17617	0.316321	0.0980228
							1.708	0.172461	0.309695	0.0959574
							1.72017	0.168855	0.303252	0.0939495
							1.73233	0.165349	0.296985	0.0919971
							1.7445	0.161938	0.290888	0.0900982
							1.75667	0.158621	0.284956	0.088251
							1.76883	0.155393	0.279184	0.0864538
							1.781	0.152251	0.273565	0.0847049
							1.79317	0.149194	0.268096	0.0830028
							1.80533	0.146218	0.26277	0.0813458
							1.8175	0.14332	0.257584	0.0797325
							1.82967	0.140497	0.252532	0.0781614
							1.84183	0.137749	0.247612	0.0766313
							1.854	0.135071	0.242817	0.0751407
							1.86617	0.132462	0.238145	0.0736884
							1.87833	0.129919	0.233591	0.0722732
							1.8905	0.127441	0.229153	0.070894
							1.90267	0.125026	0.224825	0.0695495
							1.91483	0.122671	0.220605	0.0682387
							1.927	0.120374	0.21649	0.0669605
							1.93917	0.118135	0.212476	0.0657141
							1.95133	0.11595	0.20856	0.0644982
							1.9635	0.113819	0.20474	0.0633122
							1.97567	0.11174	0.201012	0.0621549
							1.98783	0.109711	0.197373	0.0610257
							2	0.10773	0.193821	0.0599235

## Sheet: Figure 3F
Figure 3F
	Experiment:							Theory:	ΔT (K)
		nAuNP (µm-3)		ΔT (K)				n_AuNP (µm^-3)	Mean	Upper Bound	Lower Bound
		Mean	Error	Mean	Upper Limit	Lower Limit		0	0	0	0
		0	0	0.329213	0.396315	0.262111		17.3333	0.295111	0.600339	0.13668
		264.406	58.7571	4.56881	4.77836	4.35926		34.6667	0.583241	1.17179	0.271862
		315.216	93.0959	3.98208	4.04589	3.91828		52	0.864556	1.71575	0.405564		Parameters:
		380.481	65.9941	5.26949	6.21128	4.32769		69.3333	1.13922	2.23353	0.537801		P(W)	0.18
		429.213	60.9062	5.22006	5.73553	4.7046		86.6667	1.40738	2.7264	0.668589		𝜷 (W/K)	0.014427
		448.327	38.4028	7.02161	7.02161	7.02161		104	1.6692	3.19555	0.797945		𝑙 (µm)	10000
		608.329	59.9181	8.36848	8.5551	8.18186		121.333	1.92483	3.64213	0.925883		σ_abs (µm^2)	Mean	1.3846e-07	for 1.9 nm AuNPs
		612.322	17.2122	5.66472	5.66472	5.66472		138.667	2.17441	4.06722	1.05242			Upper Bound	2.85e-07
		653.444	37.6961	7.44926	7.44926	7.44926		156	2.41809	4.47185	1.17757			Lower Bound	6.35e-08
		708.902	58.5952	6.86496	7.65245	6.07747		173.333	2.65601	4.85702	1.30135
		873.97	37.2994	8.52279	8.52279	8.52279		190.667	2.8883	5.22365	1.42377
		922.412	17.1929	9.12546	9.12546	9.12546		208	3.11509	5.57264	1.54486
		994.677	62.0694	8.29581	9.04482	7.54679		225.333	3.33652	5.90484	1.66461
		1098.87	54.2397	9.04156	10.2437	7.83939		242.667	3.55271	6.22106	1.78306
		1210.69	17.5578	9.93118	9.93118	9.93118		260	3.76379	6.52206	1.9002
		1222.17	53.9863	10.2494	10.2867	10.2121		277.333	3.96987	6.80857	2.01607
		1266.81	17.6681	9.99691	9.99691	9.99691		294.667	4.17108	7.0813	2.13066
		1364.77	37.7631	10.3546	10.3546	10.3546		312	4.36753	7.34091	2.244
		1535.2	54.3858	9.81874	9.94921	9.68826		329.333	4.55934	7.58803	2.3561
		2010.78	20.255	12.2719	12.2719	12.2719		346.667	4.74661	7.82325	2.46697
		2022.64	52.1323	11.0725	11.7877	10.3573		364	4.92945	8.04716	2.57662
		2476.41	46.1077	10.9645	11.5823	10.3466		381.333	5.10796	8.26029	2.68507
		2544.19	70.0835	10.9538	12.5299	9.37779		398.667	5.28225	8.46317	2.79234
								416	5.45242	8.65628	2.89843
								433.333	5.61856	8.8401	3.00336
								450.667	5.78078	9.01508	3.10713
								468	5.93915	9.18164	3.20978
								485.333	6.09379	9.34019	3.31129
								502.667	6.24476	9.4911	3.4117
								520	6.39216	9.63476	3.511
								537.333	6.53608	9.7715	3.60922
								554.667	6.67659	9.90166	3.70636
								572	6.81378	10.0256	3.80244
								589.333	6.94772	10.1435	3.89746
								606.667	7.0785	10.2558	3.99145
								624	7.20618	10.3626	4.0844
								641.333	7.33084	10.4643	4.17634
								658.667	7.45255	10.5612	4.26726
								676	7.57139	10.6533	4.3572
								693.333	7.68741	10.7411	4.44614
								710.667	7.80069	10.8246	4.53412
								728	7.91129	10.9041	4.62113
								745.333	8.01928	10.9797	4.70718
								762.667	8.12471	11.0518	4.7923
								780	8.22764	11.1203	4.87648
								797.333	8.32814	11.1856	4.95973
								814.667	8.42627	11.2477	5.04208
								832	8.52207	11.3068	5.12353
								849.333	8.61561	11.3631	5.20408
								866.667	8.70693	11.4167	5.28375
								884	8.7961	11.4677	5.36254
								901.333	8.88315	11.5162	5.44048
								918.667	8.96815	11.5624	5.51756
								936	9.05113	11.6064	5.59379
								953.333	9.13216	11.6483	5.66919
								970.667	9.21126	11.6882	5.74377
								988	9.2885	11.7261	5.81753
								1005.33	9.36391	11.7622	5.89048
								1022.67	9.43753	11.7966	5.96263
								1040	9.50942	11.8293	6.03399
								1057.33	9.5796	11.8605	6.10456
								1074.67	9.64812	11.8901	6.17437
								1092	9.71503	11.9183	6.24341
								1109.33	9.78035	11.9452	6.31169
								1126.67	9.84412	11.9708	6.37923
								1144	9.90639	11.9951	6.44603
								1161.33	9.96718	12.0183	6.51209
								1178.67	10.0265	12.0403	6.57743
								1196	10.0845	12.0613	6.64205
								1213.33	10.1411	12.0813	6.70597
								1230.67	10.1963	12.1003	6.76919
								1248	10.2502	12.1184	6.83171
								1265.33	10.3029	12.1357	6.89355
								1282.67	10.3543	12.1521	6.95471
								1300	10.4045	12.1677	7.01521
								1317.33	10.4535	12.1825	7.07503
								1334.67	10.5014	12.1967	7.13421
								1352	10.5481	12.2102	7.19273
								1369.33	10.5937	12.223	7.25062
								1386.67	10.6383	12.2352	7.30787
								1404	10.6817	12.2468	7.36449
								1421.33	10.7242	12.2579	7.42049
								1438.67	10.7656	12.2684	7.47588
								1456	10.8061	12.2784	7.53066
								1473.33	10.8456	12.2879	7.58485
								1490.67	10.8842	12.297	7.63844
								1508	10.9219	12.3057	7.69144
								1525.33	10.9586	12.3139	7.74386
								1542.67	10.9945	12.3217	7.7957
								1560	11.0296	12.3292	7.84698
								1577.33	11.0638	12.3363	7.8977
								1594.67	11.0972	12.343	7.94786
								1612	11.1299	12.3494	7.99747
								1629.33	11.1617	12.3556	8.04654
								1646.67	11.1928	12.3614	8.09507
								1664	11.2232	12.3669	8.14307
								1681.33	11.2528	12.3722	8.19055
								1698.67	11.2818	12.3772	8.2375
								1716	11.31	12.382	8.28394
								1733.33	11.3376	12.3866	8.32987
								1750.67	11.3646	12.3909	8.3753
								1768	11.3909	12.395	8.42022
								1785.33	11.4166	12.3989	8.46466
								1802.67	11.4416	12.4027	8.50861
								1820	11.4661	12.4062	8.55208
								1837.33	11.49	12.4096	8.59507
								1854.67	11.5134	12.4128	8.6376
								1872	11.5361	12.4159	8.67965
								1889.33	11.5584	12.4188	8.72125
								1906.67	11.5801	12.4216	8.76239
								1924	11.6013	12.4243	8.80308
								1941.33	11.622	12.4268	8.84332
								1958.67	11.6422	12.4292	8.88312
								1976	11.662	12.4315	8.92249
								1993.33	11.6812	12.4336	8.96142
								2010.67	11.7	12.4357	8.99993
								2028	11.7184	12.4377	9.03802
								2045.33	11.7363	12.4395	9.07569
								2062.67	11.7539	12.4413	9.11294
								2080	11.7709	12.443	9.14979
								2097.33	11.7876	12.4446	9.18624
								2114.67	11.8039	12.4462	9.22228
								2132	11.8198	12.4476	9.25793
								2149.33	11.8354	12.449	9.29319
								2166.67	11.8505	12.4504	9.32807
								2184	11.8654	12.4516	9.36256
								2201.33	11.8798	12.4528	9.39667
								2218.67	11.8939	12.454	9.43041
								2236	11.9077	12.4551	9.46378
								2253.33	11.9212	12.4561	9.49679
								2270.67	11.9343	12.4571	9.52943
								2288	11.9471	12.458	9.56172
								2305.33	11.9597	12.4589	9.59365
								2322.67	11.9719	12.4598	9.62523
								2340	11.9838	12.4606	9.65647
								2357.33	11.9955	12.4613	9.68736
								2374.67	12.0069	12.4621	9.71792
								2392	12.018	12.4628	9.74814
								2409.33	12.0288	12.4634	9.77803
								2426.67	12.0394	12.4641	9.80759
								2444	12.0498	12.4647	9.83683
								2461.33	12.0598	12.4653	9.86575
								2478.67	12.0697	12.4658	9.89435
								2496	12.0793	12.4663	9.92264
								2513.33	12.0887	12.4668	9.95062
								2530.67	12.0979	12.4673	9.97829
								2548	12.1069	12.4677	10.0057
								2565.33	12.1156	12.4682	10.0327
								2582.67	12.1241	12.4686	10.0595
								2600	12.1325	12.469	10.086

## Sheet: Figure 4C
Figure 4C
	%Au dose/10^6 cells
	Au@POs	cit-AuNPs
	8.61	0.21
	8.68	0.17
	7.85	0.06
	9.02	0.29
	3.25
	4.77
	7.05
	6.23

## Sheet: Figure 4F
Figure 4F
		% dead cells
		I = 0.8 mW/µm^2			I = 0.6 mW/µm^2			Laser OFF
	Au@POs	92.1875	88.2353	85.7143	79.0323	56.8	55.1181	15.7895	10.6195	13.0952
	POs	4.31034	5.47945	3.33333	2.27273	3.53982		0.636943	3.44828

## Sheet: Figure S2
Figure S2
	Au@POs			pristine POs
	Zeta-potential (mV)	Normalized Counts		Zeta-potential (mV)	Normalized Counts
	-149.067	0		-148.667	0
	-145.533	0		-143.367	0
	-141.967	0		-138.033	0
	-138.467	0		-132.733	0
	-134.933	0		-127.367	0
	-131.367	0		-122.067	0
	-127.867	0		-116.767	0
	-124.333	0		-111.467	0
	-120.767	0		-106.167	0
	-117.267	0		-100.867	0
	-113.733	0		-95.54	0
	-110.167	0		-90.23	0
	-106.667	0		-84.92	0
	-103.1	0		-79.6067	0
	-99.57	0		-74.2967	0
	-96.0467	0		-68.9867	0
	-92.5167	0		-63.6733	0
	-88.9767	0		-58.3633	0.00215097
	-85.4467	0		-53.0533	0.00724193
	-81.9133	0		-47.74	0.01026
	-78.3767	0		-42.43	0.0116261
	-74.8467	0		-37.12	0.0312658
	-71.31	0		-31.81	0.0657273
	-67.7767	0		-26.5	0.0963407
	-64.2467	0		-21.1867	0.151871
	-60.7067	0		-15.8767	0.302363
	-57.1767	0		-10.5673	0.5735
	-53.64	0		-5.254	0.910504
	-50.1067	0		0.0567667	1
	-46.5767	0		5.368	0.695616
	-43.04	0		10.68	0.372552
	-39.5067	0		15.99	0.20628
	-35.97	0		21.3	0.125476
	-32.4367	0.000365598		26.61	0.0892103
	-28.9067	0.00626238		31.9233	0.0478288
	-25.37	0.013478		37.2333	0.0148456
	-21.8367	0.0334908		42.5433	0.0106573
	-18.3033	0.0763247		47.8567	0.00669757
	-14.77	0.143473		53.1667	0.000196139
	-11.2367	0.267178		58.4767	0
	-7.70167	0.486053		63.7867	0
	-4.16767	0.742876		69.1	0
	-0.6337	1		74.41	0
	2.90033	0.95559		79.72	0
	6.43433	0.492025		85.0333	0
	9.969	0.142789		90.3433	0
	13.5033	0.0553481		95.6533	0
	17.0333	0.0269106		100.933	0
	20.57	0.0197218		106.267	0
	24.1033	0.0102236		111.567	0
	27.6367	0.00577897		116.933	0
	31.17	0.0016993		122.233	0
	34.7033	0		127.533	0
	38.24	0		132.833	0
	41.7733	0		138.133	0
	45.3067	0		143.433	0
	48.84	0
	52.3733	0
	55.91	0
	59.44	0
	62.9733	0
	66.51	0
	70.0433	0
	73.58	0
	77.11	0
	80.6433	0
	84.18	0
	87.71	0
	91.2467	0
	94.78	0
	98.3133	0
	101.833	0
	105.367	0
	108.933	0
	112.433	0
	115.967	0
	119.533	0
	123.033	0
	126.567	0
	130.133	0
	133.633	0
	137.167	0
	140.733	0
	144.233	0
	0.0654445	0.0293895
	0.0804445	0.0506027
	0.100445	0.0223184
	0.0854445	0.00110521
	0.0804445	0.0506027
	0.0654445	0.0293895
	0.100445	0.0223184
	0.0504445	0.0506027
	0.0654445	0.0718159
	0.0804445	0.0506027
	0.0654445	0.0718159
	0.0654445	0.0293895
	0.0654445	0.0293895
	0.0654445	0.0293895
	0.0804445	0.0506027
	0.0804445	0.0506027
	0.0804445	0.0506027
	0.0854445	0.00110521
	0.0854445	0.00110521
	0.0654445	0.0718159
	0.0804445	0.0506027
	0.0654445	0.0293895
	0.0804445	0.0506027
	0.0804445	0.0506027
	0.0654445	0.0293895
	0.0654445	0.0293895
	0.100445	0.0223184
	0.0804445	0.0506027
	0.0804445	0.0506027
	0.0804445	0.0506027
	0.0804445	0.0506027
	0.0804445	0.0506027
	0.0654445	0.0718159
	0.100445	0.078887
	0.0804445	0.0506027
	0.0654445	0.0718159
	0.100445	0.078887
	0.0854445	0.1001
	0.100445	0.078887
	0.100445	0.078887
	0.0804445	0.0506027
	0.0854445	0.1001
	0.0854445	0.1001
	0.100445	0.078887
	0.100445	0.078887
	0.100445	0.078887
	0.100445	0.078887
	0.120444	0.0506027
	0.0804445	0.0506027
	0.100445	0.078887
	0.120444	0.0506027
	0.0854445	0.1001
	0.115445	0.1001
	0.0854445	0.1001
	0.100445	0.078887
	0.115445	0.1001
	0.100445	0.078887
	0.115445	0.1001
	0.115445	0.1001
	0.100445	0.078887
	0.100445	0.078887
	0.115445	0.1001
	0.135444	0.0718159
	0.115445	0.1001
	0.115445	0.1001
	0.115445	0.1001
	0.150445	0.0930291
	0.115445	0.1001
	0.115445	0.1001
	0.130444	0.121313
	0.115445	0.1001
	0.115445	0.1001
	0.115445	0.1001
	0.115445	0.1001
	0.115445	0.1001
	0.100445	0.121313
	0.135444	0.0718159
	0.100445	0.078887
	0.150445	0.0930291
	0.115445	0.1001
	0.115445	0.1001
	0.130444	0.121313
	0.115445	0.1001
	0.0854445	0.1001
	0.130444	0.121313
	0.115445	0.1001
	0.135444	0.0718159
	0.115445	0.1001
	0.115445	0.1001
	0.130444	0.121313
	0.135444	0.0718159
	0.135444	0.0718159
	0.115445	0.1001
	0.135444	0.0718159
	0.135444	0.0718159
	0.135444	0.0718159
	0.130444	0.121313
	0.115445	0.1001
	0.135444	0.0718159
	0.115445	0.1001
	0.130444	0.121313
	0.135444	0.0718159
	0.115445	0.1001
	0.115445	0.1001
	0.130444	0.121313
	0.150445	0.0930291
	0.115445	0.1001
	0.135444	0.0718159
	0.130444	0.121313
	0.135444	0.0718159
	0.115445	0.1001
	0.130444	0.121313
	0.135444	0.0718159
	0.130444	0.121313
	0.150445	0.0930291
	0.135444	0.0718159
	0.135444	0.0718159
	0.135444	0.0718159
	0.135444	0.0718159
	0.150445	0.0930291
	0.165444	0.0718159
	0.135444	0.0718159
	0.115445	0.1001
	0.150445	0.0930291
	0.115445	0.1001
	0.150445	0.0930291
	0.135444	0.0718159
	0.135444	0.0718159
	0.130444	0.121313
	0.135444	0.0718159
	0.150445	0.0930291
	0.150445	0.0930291
	0.135444	0.0718159
	0.150445	0.0930291
	0.130444	0.121313
	0.150445	0.0930291
	0.170444	0.121313
	0.150445	0.0930291
	0.165444	0.0718159
	0.150445	0.0930291
	0.135444	0.0718159
	0.135444	0.0718159
	0.135444	0.0718159
	0.150445	0.0930291
	0.135444	0.0718159
	0.150445	0.0930291
	0.150445	0.0930291
	0.150445	0.0930291
	0.150445	0.0930291
	0.150445	0.0930291
	0.150445	0.0930291
	0.135444	0.0718159
	0.130444	0.121313
	0.135444	0.0718159
	0.115445	0.1001
	0.150445	0.0930291
	0.150445	0.0930291
	0.150445	0.0930291
	0.150445	0.0930291
	0.135444	0.0718159
	0.130444	0.121313

[truncated: 18 more sheets: Figure S3A, Figure S3B, Figure S5, Figure S8A, Figure S8B, Figure S9B, Figure S9C, Figure S9D, Figure S10A, Figure S10B, Figure S13, Figure S14, Figure S15B, Figure S16A, Figure S16B, Figure S17, Figure S19A, Figure S20]
